# Supplementary material for: Field experiments to assess passage of juvenile salmonids across beaver dams during low flow conditions in a tributary to the Klamath River, California, USA
Source: PLoS One. 2022 May 24;17(5):e0268088. doi: 10.1371/journal.pone.0268088 (PMC9129030; doi:10.1371/journal.pone.0268088)
Supplement: S1 Data — (ZIP) [file pone.0268088.s001.zip]

Archive with 3 entries (2 files):
- Supporting Information.xlsx
- __MACOSX/
- __MACOSX/._Supporting Information.xlsx
