# Supplementary material for: Field experiments to assess passage of juvenile salmonids across beaver dams during low flow conditions in a tributary to the Klamath River, California, USA
Source: PLoS One. 2022 May 24;17(5):e0268088. doi: 10.1371/journal.pone.0268088 (PMC9129030; doi:10.1371/journal.pone.0268088)
Supplement: S1 Data — (ZIP) [file pone.0268088.s001.zip › Supporting Information.xlsx]

## Sheet: Data-Passage
PIT Tag Code	BDAP1.0MJump	BDAP1.1LJump	BDAP1.1MJump	BDAP1.1RJump	subtotal		BDAPP1.1SCPass	BDPAP1.0SCLPass	BDPAP1.0SCMPass	subtotal	subtotal2		Grand Total
989001006085502		1			1					0	0		1
989001006085538		1			1					0			1
989001006085552		1			1					0			1
989001006085594					0		1			1			1
989001006085700		1			1					0			1
989001006085717		1			1					0			1
989001006085719					0				1	1			1
989001006085722		1			1				3	1			4
989001006085758					0		1			1			1
989001006085784		1			1					0			1
989001006085795					0				1	1			1
989001006086102				1	1				1	1			2
989001006086105					0		1	3		2			4
989001006086116		2			1				1	1			3
989001006086122		1			1				1	1			2
989001006086139					0		1			1			1
989001006086147			2		1		1		1	2			4
989001006086164		1			1					0			1
989001006086166		1			1					0			1
989001006086176			1		1		2			1			3
989001006086180		1			1				1	1			2
989001006086188	1	1			2					0			2
989001006086211	1	1			2					0			2
989001006086224					0		5		1	2			6
989001006086233			1		1		6	3		2			10
989001006826239					0		3		3	2			6
989001006826338		1		1	2				1	1			3
989001006826375					0		11		1	2			12
989001006826398					0		4		2	2			6
989001006826411		1			1			2		1			3
989001006826412					0				2	1			2
989001006826427					0		2	2	2	3			6
989001006826434	1	1			2				1	1			3
989001006826440					0		1		3	2			4
989001006826442					0				18	1			18
989001006826445	2	1			2					0			3
989001006826456		1			1					0			1
989001006826458					0		3			1			3
989001006826481		1	1		2				1	1			3
989001006826485					0		1			1			1
989001006826509		2			1				1	1			3
989001006826603					0		1		1	2			2
989001006826616		1			1					0			1
989001006826719					0		3			1			3
989001006826742					0		3		1	2			4
989001006826743	1				1					0			1
989001006826758					0		8		1	2			9
989001006826768		1			1					0			1
989001006826770					0		6			1			6
989001006826775		2			1					0			2
989001006826780	1	1			2					0			2
989001006826785					0		1			1			1
989001006826798					0		12		22	2			34
989001006826806		1			1					0			1
989001006884315		1			1					0			1
989001006884371					0		4			1			4
989001006884379					0		1			1			1
989001006884396					0		1		4	2			5
989001006884530	2	1			2					0			3
989001006884559		1			1				2	1			3
989001006884560		1			1		1	1	1	3			4
989001006884575		1			1				6	1			7
989001006884578		2			1					0			2
989001006884614				1	1				1	1			2
989001006884615	1	1			2				1	1			3
989001006884616	1	1			2					0			2
989001006884620		1	1		2					0			2
989001006884621					0		2		1	2			3
989001006884622					0		1		1	2			2
989001006884624					0		1			1			1
989001006884626					0		1		2	2			3
989001006884627					0		4			1			4
989001006884632	2	1			2					0			3
989001006884635	1	1			2					0			2
989001006884638		1			1				1	1			2
989001006884640	1				1		1			1			2
989001006884648		1			1					0			1
989001006884649		1			1					0			1
989001006884651		1			1					0			1
989001006884654					0		1			1			1
989001006884661					0				9	1			9
989001006884662		1			1					0			1
989001006884663			1		1		8		1	2			10
989001006884665	1	1			2			12		1			14
989001006884666					0		1		1	2			2
989001006884667					0		1			1			1
989001006884670		1			1					0			1
989001006884672		1			1					0			1
989001006884673					0		2		1	2			3
989001006884676		1			1				1	1			2
989001006884677					0		2			1			2
989001006884688					0		1			1			1
989001006884692					0		1			1			1
989001006884693					0		2			1			2
989001006884694					0		1			1			1
989001006884698					0		1			1			1
989001006884701	1	1			2			2		1			4
989001006884705					0			2	3	2			5
989001006884706					0		1		1	2			2
989001006884707		1			1					0			1
989001006884712					0			10		1			10
989001006884799	1	1			2					0			2
989001006884809	2	1			2					0			3
989001006884810	1	1			2					0			2
989001006884824	1				1					0			1
989001006884827					0		8		1	2			9
989001006884829		1			1					0			1
989001006884831					0		1		2	2			3
989001006884835					0		1		7	2			8
989001006884836			1		1		1			1			2
989001006884839					0				1	1			1
989001006884842			1		1					0			1
989001006884844					0				1	1			1
989001006884847					0		2		1	2			3
989001006884849	1	1			2					0			2
989001006884850	3	1			2					0			4
989001006884852	1	1			2					0			2
989001006884854		1			1					0			1
989001006884855					0		1			1			1
989001006884861		1			1					0			1
989001006884862					0		1			1			1
989001006884863					0		2			1			2
989001006884864		1			1					0			1
989001006884865					0		3		4	2			7
989001006884868					0				1	1			1
989001006884869	1	1			2					0			2
989001006884870					0		2		2	2			4
989001006884871	1	1			2					0			2
989001006884875		1			1		4			1			5
989001006884878		1			1				1	1			2
989001006884880					0		1		1	2			2
989001006884882					0		1		9	2			10
989001006884884					0				11	1			11
989001006884886	2	1			2					0			3
989001006884888					0				1	1			1
989001006884890					0		1			1			1
989001006884892		1			1					0			1
989001006884895		1			1					0			1
989001006884896					0		1			1			1
989001006884897					0		2			1			2
989001006884903					0		2		1	2			3
989001006884904		1			1				1	1	0.547059		2
Counts-coho	24	66	8	3	77		61	9	57	93	170		142
raitro		22	64	23	3		60	23	149	3			341
989001006826476			3		1				1	1			4
989001006826504					0		1			1			1
989001006826759					0		1		2	2			3
989001006884537					0		1	17	107	3			125
989001006884543		2	13	16	3					0			31
989001006884625					0		1			1			1
989001006884631		1			1				2	1			3
989001006884641		2			1					0			2
989001006884683					0		1			1			1
989001006884687			2	5	2		3			1			10
989001006884695		1	3		2		6	3	1	3			14
989001006884697					0		1	1		2			2
989001006884700		4	8		2		1			1			13
989001006884702		2	2		2					0			4
989001006884703		4	2		2		1	2	1	3			10
989001006884814			1		1					0			1
989001006884817					0		5		2	2			7
989001006884818			4	1	2		1		1	2			7
989001006884828				1	1				1	1			2
989001006884832					0		2		4	2			6
989001006884857		1	5		2					0			6
989001006884859					0		4		8	2			12
989001006884866			13		1		1			1			14
989001006884872					0		3			1			3
989001006884877		1			1					0			1
989001006884883		3	7		2		9			1			19
989001006884887		1	1		2		12			1			14
989001006884889					0		1		6	2			7
989001006884902					0		1		12	2			13
989001006884906					0		1			1			1
989001006884907					0		3		1	2	0.595238		4
Counts-Stlhd	0	11	13	4	17		22	4	14	25	42		141

## Sheet: Data-Detection
StationName2017	PIT_Code	Species	Expt-Release	NickName	Date	Julian-Dy	Week
A12-Ls-SuMb1-100	900067000091554	raitro	Expt-1	BDAP1Sugar100	2017-04-11	2017101	15
A12-Ls-SuMb1-100	900067000091554	raitro	Expt-1	BDAP1Sugar100	2017-04-15	2017105	15
A12-Ls-SuMb1-100	900067000091554	raitro	Expt-1	BDAP1Sugar100	2017-04-15	2017105	15
A12-Ls-SuMb1-100	900067000091554	raitro	Expt-1	BDAP1Sugar100	2017-04-15	2017105	15
A12-Ls-SuMb1-100	900067000091554	raitro	Expt-1	BDAP1Sugar100	2017-04-15	2017105	15
A12-Ls-SuMb1-100	900067000091554	raitro	Expt-1	BDAP1Sugar100	2017-04-15	2017105	15
A12-Ls-SuMb1-100	900067000091554	raitro	Expt-1	BDAP1Sugar100	2017-04-16	2017106	16
A12-Ls-SuMb1-100	900067000091554	raitro	Expt-1	BDAP1Sugar100	2017-04-17	2017107	16
A12-Ls-SuMb1-100	900067000091554	raitro	Expt-1	BDAP1Sugar100	2017-04-18	2017108	16
A12-Ls-SuMb1-100	900067000091554	raitro	Expt-1	BDAP1Sugar100	2017-04-18	2017108	16
A12-Ls-SuMb1-100	900067000091554	raitro	Expt-1	BDAP1Sugar100	2017-04-18	2017108	16
A12-Ls-SuMb1-100	900067000091554	raitro	Expt-1	BDAP1Sugar100	2017-04-19	2017109	16
A12-Ls-SuMb1-100	900067000091554	raitro	Expt-1	BDAP1Sugar100	2017-04-20	2017110	16
A12-Ls-SuMb1-100	900067000091554	raitro	Expt-1	BDAP1Sugar100	2017-04-21	2017111	16
A12-Ls-SuMb1-100	900067000091554	raitro	Expt-1	BDAP1Sugar100	2017-04-21	2017111	16
A12-Ls-SuMb1-100	900067000091554	raitro	Expt-1	BDAP1Sugar100	2017-04-21	2017111	16
A12-Ls-SuMb1-100	900067000091554	raitro	Expt-1	BDAP1Sugar100	2017-04-22	2017112	16
A12-Ls-SuMb1-100	900067000091554	raitro	Expt-1	BDAP1Sugar100	2017-04-22	2017112	16
A12-Ls-SuMb1-100	900067000091554	raitro	Expt-1	BDAP1Sugar100	2017-04-22	2017112	16
A12-Ls-SuMb1-100	900067000091554	raitro	Expt-1	BDAP1Sugar100	2017-04-23	2017113	17
A12-Ls-SuMb1-100	900067000091554	raitro	Expt-1	BDAP1Sugar100	2017-04-23	2017113	17
A12-Ls-SuMb1-100	900067000091554	raitro	Expt-1	BDAP1Sugar100	2017-04-23	2017113	17
A12-Ls-SuMb1-100	900067000091554	raitro	Expt-1	BDAP1Sugar100	2017-04-25	2017115	17
A12-Ls-SuMb1-100	900067000091554	raitro	Expt-1	BDAP1Sugar100	2017-04-26	2017116	17
A12-Ls-SuMb1-100	900067000091554	raitro	Expt-1	BDAP1Sugar100	2017-04-27	2017117	17
A12-Ls-SuMb1-100	900067000091554	raitro	Expt-1	BDAP1Sugar100	2017-04-28	2017118	17
A12-Ls-SuMb1-100	900067000091554	raitro	Expt-1	BDAP1Sugar100	2017-04-28	2017118	17
A12-Ls-SuMb1-100	900067000091554	raitro	Expt-1	BDAP1Sugar100	2017-04-29	2017119	17
A12-Ls-SuMb1-100	900067000091554	raitro	Expt-1	BDAP1Sugar100	2017-04-30	2017120	18
A12-Ls-SuMb1-100	900067000091554	raitro	Expt-1	BDAP1Sugar100	2017-04-30	2017120	18
A12-Ls-SuMb1-100	900067000091554	raitro	Expt-1	BDAP1Sugar100	2017-04-30	2017120	18
A13-Ls-SuMb1-90	900067000091554	raitro	Expt-1	BDAP1Sugar90	2017-04-10	2017100	15
A13-Ls-SuMb1-90	900067000091554	raitro	Expt-1	BDAP1Sugar90	2017-04-10	2017100	15
A13-Ls-SuMb1-90	900067000091554	raitro	Expt-1	BDAP1Sugar90	2017-04-10	2017100	15
A13-Ls-SuMb1-90	900067000091554	raitro	Expt-1	BDAP1Sugar90	2017-04-10	2017100	15
A13-Ls-SuMb1-90	900067000091554	raitro	Expt-1	BDAP1Sugar90	2017-04-10	2017100	15
A13-Ls-SuMb1-90	900067000091554	raitro	Expt-1	BDAP1Sugar90	2017-04-10	2017100	15
A13-Ls-SuMb1-90	900067000091554	raitro	Expt-1	BDAP1Sugar90	2017-04-10	2017100	15
A13-Ls-SuMb1-90	900067000091554	raitro	Expt-1	BDAP1Sugar90	2017-04-10	2017100	15
A13-Ls-SuMb1-90	900067000091554	raitro	Expt-1	BDAP1Sugar90	2017-04-10	2017100	15
A13-Ls-SuMb1-90	900067000091554	raitro	Expt-1	BDAP1Sugar90	2017-04-10	2017100	15
A13-Ls-SuMb1-90	900067000091554	raitro	Expt-1	BDAP1Sugar90	2017-04-10	2017100	15
A13-Ls-SuMb1-90	900067000091554	raitro	Expt-1	BDAP1Sugar90	2017-04-10	2017100	15
A13-Ls-SuMb1-90	900067000091554	raitro	Expt-1	BDAP1Sugar90	2017-04-10	2017100	15
A13-Ls-SuMb1-90	900067000091554	raitro	Expt-1	BDAP1Sugar90	2017-04-10	2017100	15
A13-Ls-SuMb1-90	900067000091554	raitro	Expt-1	BDAP1Sugar90	2017-04-10	2017100	15
A13-Ls-SuMb1-90	900067000091554	raitro	Expt-1	BDAP1Sugar90	2017-04-10	2017100	15
A13-Ls-SuMb1-90	900067000091554	raitro	Expt-1	BDAP1Sugar90	2017-04-10	2017100	15
A13-Ls-SuMb1-90	900067000091554	raitro	Expt-1	BDAP1Sugar90	2017-04-10	2017100	15
A13-Ls-SuMb1-90	900067000091554	raitro	Expt-1	BDAP1Sugar90	2017-04-10	2017100	15
A13-Ls-SuMb1-90	900067000091554	raitro	Expt-1	BDAP1Sugar90	2017-04-10	2017100	15
A13-Ls-SuMb1-90	900067000091554	raitro	Expt-1	BDAP1Sugar90	2017-04-10	2017100	15
A13-Ls-SuMb1-90	900067000091554	raitro	Expt-1	BDAP1Sugar90	2017-04-10	2017100	15
A13-Ls-SuMb1-90	900067000091554	raitro	Expt-1	BDAP1Sugar90	2017-04-10	2017100	15
A13-Ls-SuMb1-90	900067000091554	raitro	Expt-1	BDAP1Sugar90	2017-04-10	2017100	15
A13-Ls-SuMb1-90	900067000091554	raitro	Expt-1	BDAP1Sugar90	2017-04-10	2017100	15
A13-Ls-SuMb1-90	900067000091554	raitro	Expt-1	BDAP1Sugar90	2017-04-10	2017100	15
A13-Ls-SuMb1-90	900067000091554	raitro	Expt-1	BDAP1Sugar90	2017-04-10	2017100	15
A13-Ls-SuMb1-90	900067000091554	raitro	Expt-1	BDAP1Sugar90	2017-04-10	2017100	15
A13-Ls-SuMb1-90	900067000091554	raitro	Expt-1	BDAP1Sugar90	2017-04-10	2017100	15
A13-Ls-SuMb1-90	900067000091554	raitro	Expt-1	BDAP1Sugar90	2017-04-10	2017100	15
A13-Ls-SuMb1-90	900067000091554	raitro	Expt-1	BDAP1Sugar90	2017-04-10	2017100	15
A13-Ls-SuMb1-90	900067000091554	raitro	Expt-1	BDAP1Sugar90	2017-04-10	2017100	15
A13-Ls-SuMb1-90	900067000091554	raitro	Expt-1	BDAP1Sugar90	2017-04-10	2017100	15
A13-Ls-SuMb1-90	900067000091554	raitro	Expt-1	BDAP1Sugar90	2017-04-10	2017100	15
A13-Ls-SuMb1-90	900067000091554	raitro	Expt-1	BDAP1Sugar90	2017-04-10	2017100	15
A13-Ls-SuMb1-90	900067000091554	raitro	Expt-1	BDAP1Sugar90	2017-04-10	2017100	15
A13-Ls-SuMb1-90	900067000091554	raitro	Expt-1	BDAP1Sugar90	2017-04-10	2017100	15
A13-Ls-SuMb1-90	900067000091554	raitro	Expt-1	BDAP1Sugar90	2017-04-10	2017100	15
A13-Ls-SuMb1-90	900067000091554	raitro	Expt-1	BDAP1Sugar90	2017-04-10	2017100	15
A13-Ls-SuMb1-90	900067000091554	raitro	Expt-1	BDAP1Sugar90	2017-04-10	2017100	15
A13-Ls-SuMb1-90	900067000091554	raitro	Expt-1	BDAP1Sugar90	2017-04-10	2017100	15
A13-Ls-SuMb1-90	900067000091554	raitro	Expt-1	BDAP1Sugar90	2017-04-10	2017100	15
A13-Ls-SuMb1-90	900067000091554	raitro	Expt-1	BDAP1Sugar90	2017-04-10	2017100	15
A13-Ls-SuMb1-90	900067000091554	raitro	Expt-1	BDAP1Sugar90	2017-04-10	2017100	15
A13-Ls-SuMb1-90	900067000091554	raitro	Expt-1	BDAP1Sugar90	2017-04-10	2017100	15
A13-Ls-SuMb1-90	900067000091554	raitro	Expt-1	BDAP1Sugar90	2017-04-10	2017100	15
A13-Ls-SuMb1-90	900067000091554	raitro	Expt-1	BDAP1Sugar90	2017-04-11	2017101	15
A13-Ls-SuMb1-90	900067000091554	raitro	Expt-1	BDAP1Sugar90	2017-04-11	2017101	15
A13-Ls-SuMb1-90	900067000091554	raitro	Expt-1	BDAP1Sugar90	2017-04-11	2017101	15
A13-Ls-SuMb1-90	900067000091554	raitro	Expt-1	BDAP1Sugar90	2017-04-11	2017101	15
A13-Ls-SuMb1-90	900067000091554	raitro	Expt-1	BDAP1Sugar90	2017-04-11	2017101	15
A13-Ls-SuMb1-90	900067000091554	raitro	Expt-1	BDAP1Sugar90	2017-04-11	2017101	15
A13-Ls-SuMb1-90	900067000091554	raitro	Expt-1	BDAP1Sugar90	2017-04-11	2017101	15
A13-Ls-SuMb1-90	900067000091554	raitro	Expt-1	BDAP1Sugar90	2017-04-11	2017101	15
A13-Ls-SuMb1-90	900067000091554	raitro	Expt-1	BDAP1Sugar90	2017-04-11	2017101	15
A13-Ls-SuMb1-90	900067000091554	raitro	Expt-1	BDAP1Sugar90	2017-04-11	2017101	15
A13-Ls-SuMb1-90	900067000091554	raitro	Expt-1	BDAP1Sugar90	2017-04-11	2017101	15
A13-Ls-SuMb1-90	900067000091554	raitro	Expt-1	BDAP1Sugar90	2017-04-11	2017101	15
A13-Ls-SuMb1-90	900067000091554	raitro	Expt-1	BDAP1Sugar90	2017-04-11	2017101	15
A13-Ls-SuMb1-90	900067000091554	raitro	Expt-1	BDAP1Sugar90	2017-04-11	2017101	15
A13-Ls-SuMb1-90	900067000091554	raitro	Expt-1	BDAP1Sugar90	2017-04-11	2017101	15
A13-Ls-SuMb1-90	900067000091554	raitro	Expt-1	BDAP1Sugar90	2017-04-11	2017101	15
A13-Ls-SuMb1-90	900067000091554	raitro	Expt-1	BDAP1Sugar90	2017-04-11	2017101	15
A13-Ls-SuMb1-90	900067000091554	raitro	Expt-1	BDAP1Sugar90	2017-04-11	2017101	15
A13-Ls-SuMb1-90	900067000091554	raitro	Expt-1	BDAP1Sugar90	2017-04-11	2017101	15
A13-Ls-SuMb1-90	900067000091554	raitro	Expt-1	BDAP1Sugar90	2017-04-11	2017101	15
A13-Ls-SuMb1-90	900067000091554	raitro	Expt-1	BDAP1Sugar90	2017-04-11	2017101	15
A13-Ls-SuMb1-90	900067000091554	raitro	Expt-1	BDAP1Sugar90	2017-04-11	2017101	15
A13-Ls-SuMb1-90	900067000091554	raitro	Expt-1	BDAP1Sugar90	2017-04-11	2017101	15
A13-Ls-SuMb1-90	900067000091554	raitro	Expt-1	BDAP1Sugar90	2017-04-11	2017101	15
A13-Ls-SuMb1-90	900067000091554	raitro	Expt-1	BDAP1Sugar90	2017-04-11	2017101	15
A13-Ls-SuMb1-90	900067000091554	raitro	Expt-1	BDAP1Sugar90	2017-04-11	2017101	15
A13-Ls-SuMb1-90	900067000091554	raitro	Expt-1	BDAP1Sugar90	2017-04-11	2017101	15
A13-Ls-SuMb1-90	900067000091554	raitro	Expt-1	BDAP1Sugar90	2017-04-11	2017101	15
A13-Ls-SuMb1-90	900067000091554	raitro	Expt-1	BDAP1Sugar90	2017-04-11	2017101	15
A13-Ls-SuMb1-90	900067000091554	raitro	Expt-1	BDAP1Sugar90	2017-04-11	2017101	15
A13-Ls-SuMb1-90	900067000091554	raitro	Expt-1	BDAP1Sugar90	2017-04-11	2017101	15
A13-Ls-SuMb1-90	900067000091554	raitro	Expt-1	BDAP1Sugar90	2017-04-11	2017101	15
A13-Ls-SuMb1-90	900067000091554	raitro	Expt-1	BDAP1Sugar90	2017-04-11	2017101	15
A13-Ls-SuMb1-90	900067000091554	raitro	Expt-1	BDAP1Sugar90	2017-04-11	2017101	15
A13-Ls-SuMb1-90	900067000091554	raitro	Expt-1	BDAP1Sugar90	2017-04-11	2017101	15
A13-Ls-SuMb1-90	900067000091554	raitro	Expt-1	BDAP1Sugar90	2017-04-11	2017101	15
A13-Ls-SuMb1-90	900067000091554	raitro	Expt-1	BDAP1Sugar90	2017-04-11	2017101	15
A13-Ls-SuMb1-90	900067000091554	raitro	Expt-1	BDAP1Sugar90	2017-04-11	2017101	15
A13-Ls-SuMb1-90	900067000091554	raitro	Expt-1	BDAP1Sugar90	2017-04-11	2017101	15
A13-Ls-SuMb1-90	900067000091554	raitro	Expt-1	BDAP1Sugar90	2017-04-11	2017101	15
A13-Ls-SuMb1-90	900067000091554	raitro	Expt-1	BDAP1Sugar90	2017-04-11	2017101	15
A13-Ls-SuMb1-90	900067000091554	raitro	Expt-1	BDAP1Sugar90	2017-04-11	2017101	15
A13-Ls-SuMb1-90	900067000091554	raitro	Expt-1	BDAP1Sugar90	2017-04-11	2017101	15
A13-Ls-SuMb1-90	900067000091554	raitro	Expt-1	BDAP1Sugar90	2017-04-11	2017101	15
A13-Ls-SuMb1-90	900067000091554	raitro	Expt-1	BDAP1Sugar90	2017-04-11	2017101	15
A13-Ls-SuMb1-90	900067000091554	raitro	Expt-1	BDAP1Sugar90	2017-04-11	2017101	15
A13-Ls-SuMb1-90	900067000091554	raitro	Expt-1	BDAP1Sugar90	2017-04-11	2017101	15
A13-Ls-SuMb1-90	900067000091554	raitro	Expt-1	BDAP1Sugar90	2017-04-11	2017101	15
A13-Ls-SuMb1-90	900067000091554	raitro	Expt-1	BDAP1Sugar90	2017-04-11	2017101	15
A13-Ls-SuMb1-90	900067000091554	raitro	Expt-1	BDAP1Sugar90	2017-04-11	2017101	15
A13-Ls-SuMb1-90	900067000091554	raitro	Expt-1	BDAP1Sugar90	2017-04-11	2017101	15
A13-Ls-SuMb1-90	900067000091554	raitro	Expt-1	BDAP1Sugar90	2017-04-11	2017101	15
A13-Ls-SuMb1-90	900067000091554	raitro	Expt-1	BDAP1Sugar90	2017-04-11	2017101	15
A13-Ls-SuMb1-90	900067000091554	raitro	Expt-1	BDAP1Sugar90	2017-04-11	2017101	15
A13-Ls-SuMb1-90	900067000091554	raitro	Expt-1	BDAP1Sugar90	2017-04-11	2017101	15
A13-Ls-SuMb1-90	900067000091554	raitro	Expt-1	BDAP1Sugar90	2017-04-11	2017101	15
A13-Ls-SuMb1-90	900067000091554	raitro	Expt-1	BDAP1Sugar90	2017-04-11	2017101	15
A13-Ls-SuMb1-90	900067000091554	raitro	Expt-1	BDAP1Sugar90	2017-04-11	2017101	15
A13-Ls-SuMb1-90	900067000091554	raitro	Expt-1	BDAP1Sugar90	2017-04-11	2017101	15
A13-Ls-SuMb1-90	900067000091554	raitro	Expt-1	BDAP1Sugar90	2017-04-11	2017101	15
A13-Ls-SuMb1-90	900067000091554	raitro	Expt-1	BDAP1Sugar90	2017-04-11	2017101	15
A13-Ls-SuMb1-90	900067000091554	raitro	Expt-1	BDAP1Sugar90	2017-04-11	2017101	15
A13-Ls-SuMb1-90	900067000091554	raitro	Expt-1	BDAP1Sugar90	2017-04-11	2017101	15
A13-Ls-SuMb1-90	900067000091554	raitro	Expt-1	BDAP1Sugar90	2017-04-11	2017101	15
A13-Ls-SuMb1-90	900067000091554	raitro	Expt-1	BDAP1Sugar90	2017-04-11	2017101	15
A13-Ls-SuMb1-90	900067000091554	raitro	Expt-1	BDAP1Sugar90	2017-04-11	2017101	15
A13-Ls-SuMb1-90	900067000091554	raitro	Expt-1	BDAP1Sugar90	2017-04-11	2017101	15
A13-Ls-SuMb1-90	900067000091554	raitro	Expt-1	BDAP1Sugar90	2017-04-11	2017101	15
A13-Ls-SuMb1-90	900067000091554	raitro	Expt-1	BDAP1Sugar90	2017-04-11	2017101	15
A13-Ls-SuMb1-90	900067000091554	raitro	Expt-1	BDAP1Sugar90	2017-04-11	2017101	15
A13-Ls-SuMb1-90	900067000091554	raitro	Expt-1	BDAP1Sugar90	2017-04-11	2017101	15
A13-Ls-SuMb1-90	900067000091554	raitro	Expt-1	BDAP1Sugar90	2017-04-11	2017101	15
A13-Ls-SuMb1-90	900067000091554	raitro	Expt-1	BDAP1Sugar90	2017-04-11	2017101	15
A13-Ls-SuMb1-90	900067000091554	raitro	Expt-1	BDAP1Sugar90	2017-04-11	2017101	15
A13-Ls-SuMb1-90	900067000091554	raitro	Expt-1	BDAP1Sugar90	2017-04-11	2017101	15
A13-Ls-SuMb1-90	900067000091554	raitro	Expt-1	BDAP1Sugar90	2017-04-11	2017101	15
A13-Ls-SuMb1-90	900067000091554	raitro	Expt-1	BDAP1Sugar90	2017-04-11	2017101	15
A13-Ls-SuMb1-90	900067000091554	raitro	Expt-1	BDAP1Sugar90	2017-04-11	2017101	15
A13-Ls-SuMb1-90	900067000091554	raitro	Expt-1	BDAP1Sugar90	2017-04-11	2017101	15
A13-Ls-SuMb1-90	900067000091554	raitro	Expt-1	BDAP1Sugar90	2017-04-11	2017101	15
A13-Ls-SuMb1-90	900067000091554	raitro	Expt-1	BDAP1Sugar90	2017-04-12	2017102	15
A13-Ls-SuMb1-90	900067000091554	raitro	Expt-1	BDAP1Sugar90	2017-04-12	2017102	15
A13-Ls-SuMb1-90	900067000091554	raitro	Expt-1	BDAP1Sugar90	2017-04-12	2017102	15
A13-Ls-SuMb1-90	900067000091554	raitro	Expt-1	BDAP1Sugar90	2017-04-12	2017102	15
A13-Ls-SuMb1-90	900067000091554	raitro	Expt-1	BDAP1Sugar90	2017-04-12	2017102	15
A13-Ls-SuMb1-90	900067000091554	raitro	Expt-1	BDAP1Sugar90	2017-04-12	2017102	15
A13-Ls-SuMb1-90	900067000091554	raitro	Expt-1	BDAP1Sugar90	2017-04-12	2017102	15
A13-Ls-SuMb1-90	900067000091554	raitro	Expt-1	BDAP1Sugar90	2017-04-12	2017102	15
A13-Ls-SuMb1-90	900067000091554	raitro	Expt-1	BDAP1Sugar90	2017-04-12	2017102	15
A13-Ls-SuMb1-90	900067000091554	raitro	Expt-1	BDAP1Sugar90	2017-04-12	2017102	15
A13-Ls-SuMb1-90	900067000091554	raitro	Expt-1	BDAP1Sugar90	2017-04-12	2017102	15
A13-Ls-SuMb1-90	900067000091554	raitro	Expt-1	BDAP1Sugar90	2017-04-12	2017102	15
A13-Ls-SuMb1-90	900067000091554	raitro	Expt-1	BDAP1Sugar90	2017-04-12	2017102	15
A13-Ls-SuMb1-90	900067000091554	raitro	Expt-1	BDAP1Sugar90	2017-04-12	2017102	15
A13-Ls-SuMb1-90	900067000091554	raitro	Expt-1	BDAP1Sugar90	2017-04-12	2017102	15
A13-Ls-SuMb1-90	900067000091554	raitro	Expt-1	BDAP1Sugar90	2017-04-12	2017102	15
A13-Ls-SuMb1-90	900067000091554	raitro	Expt-1	BDAP1Sugar90	2017-04-12	2017102	15
A13-Ls-SuMb1-90	900067000091554	raitro	Expt-1	BDAP1Sugar90	2017-04-12	2017102	15
A13-Ls-SuMb1-90	900067000091554	raitro	Expt-1	BDAP1Sugar90	2017-04-12	2017102	15
A13-Ls-SuMb1-90	900067000091554	raitro	Expt-1	BDAP1Sugar90	2017-04-12	2017102	15
A13-Ls-SuMb1-90	900067000091554	raitro	Expt-1	BDAP1Sugar90	2017-04-12	2017102	15
A13-Ls-SuMb1-90	900067000091554	raitro	Expt-1	BDAP1Sugar90	2017-04-12	2017102	15
A13-Ls-SuMb1-90	900067000091554	raitro	Expt-1	BDAP1Sugar90	2017-04-12	2017102	15
A13-Ls-SuMb1-90	900067000091554	raitro	Expt-1	BDAP1Sugar90	2017-04-12	2017102	15
A13-Ls-SuMb1-90	900067000091554	raitro	Expt-1	BDAP1Sugar90	2017-04-12	2017102	15
A13-Ls-SuMb1-90	900067000091554	raitro	Expt-1	BDAP1Sugar90	2017-04-12	2017102	15
A13-Ls-SuMb1-90	900067000091554	raitro	Expt-1	BDAP1Sugar90	2017-04-12	2017102	15
A13-Ls-SuMb1-90	900067000091554	raitro	Expt-1	BDAP1Sugar90	2017-04-12	2017102	15
A13-Ls-SuMb1-90	900067000091554	raitro	Expt-1	BDAP1Sugar90	2017-04-12	2017102	15
A13-Ls-SuMb1-90	900067000091554	raitro	Expt-1	BDAP1Sugar90	2017-04-12	2017102	15
A13-Ls-SuMb1-90	900067000091554	raitro	Expt-1	BDAP1Sugar90	2017-04-12	2017102	15
A13-Ls-SuMb1-90	900067000091554	raitro	Expt-1	BDAP1Sugar90	2017-04-12	2017102	15
A13-Ls-SuMb1-90	900067000091554	raitro	Expt-1	BDAP1Sugar90	2017-04-12	2017102	15
A13-Ls-SuMb1-90	900067000091554	raitro	Expt-1	BDAP1Sugar90	2017-04-12	2017102	15
A13-Ls-SuMb1-90	900067000091554	raitro	Expt-1	BDAP1Sugar90	2017-04-12	2017102	15
A13-Ls-SuMb1-90	900067000091554	raitro	Expt-1	BDAP1Sugar90	2017-04-12	2017102	15
A13-Ls-SuMb1-90	900067000091554	raitro	Expt-1	BDAP1Sugar90	2017-04-12	2017102	15
A13-Ls-SuMb1-90	900067000091554	raitro	Expt-1	BDAP1Sugar90	2017-04-12	2017102	15
A13-Ls-SuMb1-90	900067000091554	raitro	Expt-1	BDAP1Sugar90	2017-04-12	2017102	15
A13-Ls-SuMb1-90	900067000091554	raitro	Expt-1	BDAP1Sugar90	2017-04-12	2017102	15
A13-Ls-SuMb1-90	900067000091554	raitro	Expt-1	BDAP1Sugar90	2017-04-12	2017102	15
A13-Ls-SuMb1-90	900067000091554	raitro	Expt-1	BDAP1Sugar90	2017-04-12	2017102	15
A13-Ls-SuMb1-90	900067000091554	raitro	Expt-1	BDAP1Sugar90	2017-04-12	2017102	15
A13-Ls-SuMb1-90	900067000091554	raitro	Expt-1	BDAP1Sugar90	2017-04-12	2017102	15
A13-Ls-SuMb1-90	900067000091554	raitro	Expt-1	BDAP1Sugar90	2017-04-12	2017102	15
A13-Ls-SuMb1-90	900067000091554	raitro	Expt-1	BDAP1Sugar90	2017-04-12	2017102	15
A13-Ls-SuMb1-90	900067000091554	raitro	Expt-1	BDAP1Sugar90	2017-04-12	2017102	15
A13-Ls-SuMb1-90	900067000091554	raitro	Expt-1	BDAP1Sugar90	2017-04-12	2017102	15
A13-Ls-SuMb1-90	900067000091554	raitro	Expt-1	BDAP1Sugar90	2017-04-12	2017102	15
A13-Ls-SuMb1-90	900067000091554	raitro	Expt-1	BDAP1Sugar90	2017-04-12	2017102	15
A13-Ls-SuMb1-90	900067000091554	raitro	Expt-1	BDAP1Sugar90	2017-04-12	2017102	15
A13-Ls-SuMb1-90	900067000091554	raitro	Expt-1	BDAP1Sugar90	2017-04-12	2017102	15
A13-Ls-SuMb1-90	900067000091554	raitro	Expt-1	BDAP1Sugar90	2017-04-12	2017102	15
A13-Ls-SuMb1-90	900067000091554	raitro	Expt-1	BDAP1Sugar90	2017-04-13	2017103	15
A13-Ls-SuMb1-90	900067000091554	raitro	Expt-1	BDAP1Sugar90	2017-04-13	2017103	15
A13-Ls-SuMb1-90	900067000091554	raitro	Expt-1	BDAP1Sugar90	2017-04-13	2017103	15
A13-Ls-SuMb1-90	900067000091554	raitro	Expt-1	BDAP1Sugar90	2017-04-13	2017103	15
A13-Ls-SuMb1-90	900067000091554	raitro	Expt-1	BDAP1Sugar90	2017-04-13	2017103	15
A13-Ls-SuMb1-90	900067000091554	raitro	Expt-1	BDAP1Sugar90	2017-04-13	2017103	15
A13-Ls-SuMb1-90	900067000091554	raitro	Expt-1	BDAP1Sugar90	2017-04-13	2017103	15
A13-Ls-SuMb1-90	900067000091554	raitro	Expt-1	BDAP1Sugar90	2017-04-13	2017103	15
A13-Ls-SuMb1-90	900067000091554	raitro	Expt-1	BDAP1Sugar90	2017-04-13	2017103	15
A13-Ls-SuMb1-90	900067000091554	raitro	Expt-1	BDAP1Sugar90	2017-04-13	2017103	15
A13-Ls-SuMb1-90	900067000091554	raitro	Expt-1	BDAP1Sugar90	2017-04-13	2017103	15
A13-Ls-SuMb1-90	900067000091554	raitro	Expt-1	BDAP1Sugar90	2017-04-13	2017103	15
A13-Ls-SuMb1-90	900067000091554	raitro	Expt-1	BDAP1Sugar90	2017-04-13	2017103	15
A13-Ls-SuMb1-90	900067000091554	raitro	Expt-1	BDAP1Sugar90	2017-04-13	2017103	15
A13-Ls-SuMb1-90	900067000091554	raitro	Expt-1	BDAP1Sugar90	2017-04-13	2017103	15
A13-Ls-SuMb1-90	900067000091554	raitro	Expt-1	BDAP1Sugar90	2017-04-13	2017103	15
A13-Ls-SuMb1-90	900067000091554	raitro	Expt-1	BDAP1Sugar90	2017-04-13	2017103	15
A13-Ls-SuMb1-90	900067000091554	raitro	Expt-1	BDAP1Sugar90	2017-04-13	2017103	15
A13-Ls-SuMb1-90	900067000091554	raitro	Expt-1	BDAP1Sugar90	2017-04-13	2017103	15
A13-Ls-SuMb1-90	900067000091554	raitro	Expt-1	BDAP1Sugar90	2017-04-13	2017103	15
A13-Ls-SuMb1-90	900067000091554	raitro	Expt-1	BDAP1Sugar90	2017-04-13	2017103	15
A13-Ls-SuMb1-90	900067000091554	raitro	Expt-1	BDAP1Sugar90	2017-04-13	2017103	15
A13-Ls-SuMb1-90	900067000091554	raitro	Expt-1	BDAP1Sugar90	2017-04-13	2017103	15
A13-Ls-SuMb1-90	900067000091554	raitro	Expt-1	BDAP1Sugar90	2017-04-13	2017103	15
A13-Ls-SuMb1-90	900067000091554	raitro	Expt-1	BDAP1Sugar90	2017-04-13	2017103	15
A13-Ls-SuMb1-90	900067000091554	raitro	Expt-1	BDAP1Sugar90	2017-04-13	2017103	15
A13-Ls-SuMb1-90	900067000091554	raitro	Expt-1	BDAP1Sugar90	2017-04-13	2017103	15
A13-Ls-SuMb1-90	900067000091554	raitro	Expt-1	BDAP1Sugar90	2017-04-13	2017103	15
A13-Ls-SuMb1-90	900067000091554	raitro	Expt-1	BDAP1Sugar90	2017-04-13	2017103	15
A13-Ls-SuMb1-90	900067000091554	raitro	Expt-1	BDAP1Sugar90	2017-04-13	2017103	15
A13-Ls-SuMb1-90	900067000091554	raitro	Expt-1	BDAP1Sugar90	2017-04-13	2017103	15
A13-Ls-SuMb1-90	900067000091554	raitro	Expt-1	BDAP1Sugar90	2017-04-14	2017104	15
A13-Ls-SuMb1-90	900067000091554	raitro	Expt-1	BDAP1Sugar90	2017-04-14	2017104	15
A13-Ls-SuMb1-90	900067000091554	raitro	Expt-1	BDAP1Sugar90	2017-04-14	2017104	15
A13-Ls-SuMb1-90	900067000091554	raitro	Expt-1	BDAP1Sugar90	2017-04-14	2017104	15
A13-Ls-SuMb1-90	900067000091554	raitro	Expt-1	BDAP1Sugar90	2017-04-14	2017104	15
A13-Ls-SuMb1-90	900067000091554	raitro	Expt-1	BDAP1Sugar90	2017-04-14	2017104	15
A13-Ls-SuMb1-90	900067000091554	raitro	Expt-1	BDAP1Sugar90	2017-04-14	2017104	15
A13-Ls-SuMb1-90	900067000091554	raitro	Expt-1	BDAP1Sugar90	2017-04-14	2017104	15
A13-Ls-SuMb1-90	900067000091554	raitro	Expt-1	BDAP1Sugar90	2017-04-14	2017104	15
A13-Ls-SuMb1-90	900067000091554	raitro	Expt-1	BDAP1Sugar90	2017-04-14	2017104	15
A13-Ls-SuMb1-90	900067000091554	raitro	Expt-1	BDAP1Sugar90	2017-04-14	2017104	15
A13-Ls-SuMb1-90	900067000091554	raitro	Expt-1	BDAP1Sugar90	2017-04-14	2017104	15
A13-Ls-SuMb1-90	900067000091554	raitro	Expt-1	BDAP1Sugar90	2017-04-14	2017104	15
A13-Ls-SuMb1-90	900067000091554	raitro	Expt-1	BDAP1Sugar90	2017-04-14	2017104	15
A13-Ls-SuMb1-90	900067000091554	raitro	Expt-1	BDAP1Sugar90	2017-04-14	2017104	15
A13-Ls-SuMb1-90	900067000091554	raitro	Expt-1	BDAP1Sugar90	2017-04-14	2017104	15
A13-Ls-SuMb1-90	900067000091554	raitro	Expt-1	BDAP1Sugar90	2017-04-14	2017104	15
A13-Ls-SuMb1-90	900067000091554	raitro	Expt-1	BDAP1Sugar90	2017-04-14	2017104	15
A13-Ls-SuMb1-90	900067000091554	raitro	Expt-1	BDAP1Sugar90	2017-04-14	2017104	15
A13-Ls-SuMb1-90	900067000091554	raitro	Expt-1	BDAP1Sugar90	2017-04-14	2017104	15
A13-Ls-SuMb1-90	900067000091554	raitro	Expt-1	BDAP1Sugar90	2017-04-14	2017104	15
A13-Ls-SuMb1-90	900067000091554	raitro	Expt-1	BDAP1Sugar90	2017-04-14	2017104	15
A13-Ls-SuMb1-90	900067000091554	raitro	Expt-1	BDAP1Sugar90	2017-04-14	2017104	15
A13-Ls-SuMb1-90	900067000091554	raitro	Expt-1	BDAP1Sugar90	2017-04-14	2017104	15
A13-Ls-SuMb1-90	900067000091554	raitro	Expt-1	BDAP1Sugar90	2017-04-14	2017104	15
A13-Ls-SuMb1-90	900067000091554	raitro	Expt-1	BDAP1Sugar90	2017-04-14	2017104	15
A13-Ls-SuMb1-90	900067000091554	raitro	Expt-1	BDAP1Sugar90	2017-04-14	2017104	15
A13-Ls-SuMb1-90	900067000091554	raitro	Expt-1	BDAP1Sugar90	2017-04-14	2017104	15
A13-Ls-SuMb1-90	900067000091554	raitro	Expt-1	BDAP1Sugar90	2017-04-14	2017104	15
A13-Ls-SuMb1-90	900067000091554	raitro	Expt-1	BDAP1Sugar90	2017-04-14	2017104	15
A13-Ls-SuMb1-90	900067000091554	raitro	Expt-1	BDAP1Sugar90	2017-04-14	2017104	15
A13-Ls-SuMb1-90	900067000091554	raitro	Expt-1	BDAP1Sugar90	2017-04-14	2017104	15
A13-Ls-SuMb1-90	900067000091554	raitro	Expt-1	BDAP1Sugar90	2017-04-14	2017104	15
A13-Ls-SuMb1-90	900067000091554	raitro	Expt-1	BDAP1Sugar90	2017-04-14	2017104	15
A13-Ls-SuMb1-90	900067000091554	raitro	Expt-1	BDAP1Sugar90	2017-04-14	2017104	15
A13-Ls-SuMb1-90	900067000091554	raitro	Expt-1	BDAP1Sugar90	2017-04-14	2017104	15
A13-Ls-SuMb1-90	900067000091554	raitro	Expt-1	BDAP1Sugar90	2017-04-14	2017104	15
A13-Ls-SuMb1-90	900067000091554	raitro	Expt-1	BDAP1Sugar90	2017-04-14	2017104	15
A13-Ls-SuMb1-90	900067000091554	raitro	Expt-1	BDAP1Sugar90	2017-04-14	2017104	15
A13-Ls-SuMb1-90	900067000091554	raitro	Expt-1	BDAP1Sugar90	2017-04-14	2017104	15
A13-Ls-SuMb1-90	900067000091554	raitro	Expt-1	BDAP1Sugar90	2017-04-15	2017105	15
A13-Ls-SuMb1-90	900067000091554	raitro	Expt-1	BDAP1Sugar90	2017-04-15	2017105	15
A13-Ls-SuMb1-90	900067000091554	raitro	Expt-1	BDAP1Sugar90	2017-04-15	2017105	15
A13-Ls-SuMb1-90	900067000091554	raitro	Expt-1	BDAP1Sugar90	2017-04-15	2017105	15
A13-Ls-SuMb1-90	900067000091554	raitro	Expt-1	BDAP1Sugar90	2017-04-15	2017105	15
A13-Ls-SuMb1-90	900067000091554	raitro	Expt-1	BDAP1Sugar90	2017-04-15	2017105	15
A13-Ls-SuMb1-90	900067000091554	raitro	Expt-1	BDAP1Sugar90	2017-04-15	2017105	15
A13-Ls-SuMb1-90	900067000091554	raitro	Expt-1	BDAP1Sugar90	2017-04-15	2017105	15
A13-Ls-SuMb1-90	900067000091554	raitro	Expt-1	BDAP1Sugar90	2017-04-15	2017105	15
A13-Ls-SuMb1-90	900067000091554	raitro	Expt-1	BDAP1Sugar90	2017-04-15	2017105	15
A13-Ls-SuMb1-90	900067000091554	raitro	Expt-1	BDAP1Sugar90	2017-04-15	2017105	15
A13-Ls-SuMb1-90	900067000091554	raitro	Expt-1	BDAP1Sugar90	2017-04-15	2017105	15
A13-Ls-SuMb1-90	900067000091554	raitro	Expt-1	BDAP1Sugar90	2017-04-15	2017105	15
A13-Ls-SuMb1-90	900067000091554	raitro	Expt-1	BDAP1Sugar90	2017-04-15	2017105	15
A13-Ls-SuMb1-90	900067000091554	raitro	Expt-1	BDAP1Sugar90	2017-04-15	2017105	15
A13-Ls-SuMb1-90	900067000091554	raitro	Expt-1	BDAP1Sugar90	2017-04-15	2017105	15
A13-Ls-SuMb1-90	900067000091554	raitro	Expt-1	BDAP1Sugar90	2017-04-15	2017105	15
A13-Ls-SuMb1-90	900067000091554	raitro	Expt-1	BDAP1Sugar90	2017-04-15	2017105	15
A13-Ls-SuMb1-90	900067000091554	raitro	Expt-1	BDAP1Sugar90	2017-04-15	2017105	15
A13-Ls-SuMb1-90	900067000091554	raitro	Expt-1	BDAP1Sugar90	2017-04-15	2017105	15
A13-Ls-SuMb1-90	900067000091554	raitro	Expt-1	BDAP1Sugar90	2017-04-15	2017105	15
A13-Ls-SuMb1-90	900067000091554	raitro	Expt-1	BDAP1Sugar90	2017-04-15	2017105	15
A13-Ls-SuMb1-90	900067000091554	raitro	Expt-1	BDAP1Sugar90	2017-04-15	2017105	15
A13-Ls-SuMb1-90	900067000091554	raitro	Expt-1	BDAP1Sugar90	2017-04-15	2017105	15
A13-Ls-SuMb1-90	900067000091554	raitro	Expt-1	BDAP1Sugar90	2017-04-15	2017105	15
A13-Ls-SuMb1-90	900067000091554	raitro	Expt-1	BDAP1Sugar90	2017-04-15	2017105	15
A13-Ls-SuMb1-90	900067000091554	raitro	Expt-1	BDAP1Sugar90	2017-04-15	2017105	15
A13-Ls-SuMb1-90	900067000091554	raitro	Expt-1	BDAP1Sugar90	2017-04-15	2017105	15
A13-Ls-SuMb1-90	900067000091554	raitro	Expt-1	BDAP1Sugar90	2017-04-15	2017105	15
A13-Ls-SuMb1-90	900067000091554	raitro	Expt-1	BDAP1Sugar90	2017-04-15	2017105	15
A13-Ls-SuMb1-90	900067000091554	raitro	Expt-1	BDAP1Sugar90	2017-04-15	2017105	15
A13-Ls-SuMb1-90	900067000091554	raitro	Expt-1	BDAP1Sugar90	2017-04-15	2017105	15
A13-Ls-SuMb1-90	900067000091554	raitro	Expt-1	BDAP1Sugar90	2017-04-15	2017105	15
A13-Ls-SuMb1-90	900067000091554	raitro	Expt-1	BDAP1Sugar90	2017-04-15	2017105	15
A13-Ls-SuMb1-90	900067000091554	raitro	Expt-1	BDAP1Sugar90	2017-04-15	2017105	15
A13-Ls-SuMb1-90	900067000091554	raitro	Expt-1	BDAP1Sugar90	2017-04-15	2017105	15
A13-Ls-SuMb1-90	900067000091554	raitro	Expt-1	BDAP1Sugar90	2017-04-15	2017105	15
A13-Ls-SuMb1-90	900067000091554	raitro	Expt-1	BDAP1Sugar90	2017-04-15	2017105	15
A13-Ls-SuMb1-90	900067000091554	raitro	Expt-1	BDAP1Sugar90	2017-04-15	2017105	15
A13-Ls-SuMb1-90	900067000091554	raitro	Expt-1	BDAP1Sugar90	2017-04-15	2017105	15
A13-Ls-SuMb1-90	900067000091554	raitro	Expt-1	BDAP1Sugar90	2017-04-15	2017105	15
A13-Ls-SuMb1-90	900067000091554	raitro	Expt-1	BDAP1Sugar90	2017-04-15	2017105	15
A13-Ls-SuMb1-90	900067000091554	raitro	Expt-1	BDAP1Sugar90	2017-04-16	2017106	16
A13-Ls-SuMb1-90	900067000091554	raitro	Expt-1	BDAP1Sugar90	2017-04-16	2017106	16
A13-Ls-SuMb1-90	900067000091554	raitro	Expt-1	BDAP1Sugar90	2017-04-16	2017106	16
A13-Ls-SuMb1-90	900067000091554	raitro	Expt-1	BDAP1Sugar90	2017-04-16	2017106	16
A13-Ls-SuMb1-90	900067000091554	raitro	Expt-1	BDAP1Sugar90	2017-04-16	2017106	16
A13-Ls-SuMb1-90	900067000091554	raitro	Expt-1	BDAP1Sugar90	2017-04-16	2017106	16
A13-Ls-SuMb1-90	900067000091554	raitro	Expt-1	BDAP1Sugar90	2017-04-16	2017106	16
A13-Ls-SuMb1-90	900067000091554	raitro	Expt-1	BDAP1Sugar90	2017-04-16	2017106	16
A13-Ls-SuMb1-90	900067000091554	raitro	Expt-1	BDAP1Sugar90	2017-04-16	2017106	16
A13-Ls-SuMb1-90	900067000091554	raitro	Expt-1	BDAP1Sugar90	2017-04-16	2017106	16
A13-Ls-SuMb1-90	900067000091554	raitro	Expt-1	BDAP1Sugar90	2017-04-16	2017106	16
A13-Ls-SuMb1-90	900067000091554	raitro	Expt-1	BDAP1Sugar90	2017-04-16	2017106	16
A13-Ls-SuMb1-90	900067000091554	raitro	Expt-1	BDAP1Sugar90	2017-04-16	2017106	16
A13-Ls-SuMb1-90	900067000091554	raitro	Expt-1	BDAP1Sugar90	2017-04-16	2017106	16
A13-Ls-SuMb1-90	900067000091554	raitro	Expt-1	BDAP1Sugar90	2017-04-16	2017106	16
A13-Ls-SuMb1-90	900067000091554	raitro	Expt-1	BDAP1Sugar90	2017-04-16	2017106	16
A13-Ls-SuMb1-90	900067000091554	raitro	Expt-1	BDAP1Sugar90	2017-04-16	2017106	16
A13-Ls-SuMb1-90	900067000091554	raitro	Expt-1	BDAP1Sugar90	2017-04-16	2017106	16
A13-Ls-SuMb1-90	900067000091554	raitro	Expt-1	BDAP1Sugar90	2017-04-17	2017107	16
A13-Ls-SuMb1-90	900067000091554	raitro	Expt-1	BDAP1Sugar90	2017-04-17	2017107	16
A13-Ls-SuMb1-90	900067000091554	raitro	Expt-1	BDAP1Sugar90	2017-04-17	2017107	16
A13-Ls-SuMb1-90	900067000091554	raitro	Expt-1	BDAP1Sugar90	2017-04-17	2017107	16
A13-Ls-SuMb1-90	900067000091554	raitro	Expt-1	BDAP1Sugar90	2017-04-17	2017107	16
A13-Ls-SuMb1-90	900067000091554	raitro	Expt-1	BDAP1Sugar90	2017-04-17	2017107	16
A13-Ls-SuMb1-90	900067000091554	raitro	Expt-1	BDAP1Sugar90	2017-04-17	2017107	16
A13-Ls-SuMb1-90	900067000091554	raitro	Expt-1	BDAP1Sugar90	2017-04-17	2017107	16
A13-Ls-SuMb1-90	900067000091554	raitro	Expt-1	BDAP1Sugar90	2017-04-17	2017107	16
A13-Ls-SuMb1-90	900067000091554	raitro	Expt-1	BDAP1Sugar90	2017-04-17	2017107	16
A13-Ls-SuMb1-90	900067000091554	raitro	Expt-1	BDAP1Sugar90	2017-04-17	2017107	16
A13-Ls-SuMb1-90	900067000091554	raitro	Expt-1	BDAP1Sugar90	2017-04-17	2017107	16
A13-Ls-SuMb1-90	900067000091554	raitro	Expt-1	BDAP1Sugar90	2017-04-17	2017107	16
A13-Ls-SuMb1-90	900067000091554	raitro	Expt-1	BDAP1Sugar90	2017-04-17	2017107	16
A13-Ls-SuMb1-90	900067000091554	raitro	Expt-1	BDAP1Sugar90	2017-04-17	2017107	16
A13-Ls-SuMb1-90	900067000091554	raitro	Expt-1	BDAP1Sugar90	2017-04-17	2017107	16
A13-Ls-SuMb1-90	900067000091554	raitro	Expt-1	BDAP1Sugar90	2017-04-17	2017107	16
A13-Ls-SuMb1-90	900067000091554	raitro	Expt-1	BDAP1Sugar90	2017-04-17	2017107	16
A13-Ls-SuMb1-90	900067000091554	raitro	Expt-1	BDAP1Sugar90	2017-04-17	2017107	16
A13-Ls-SuMb1-90	900067000091554	raitro	Expt-1	BDAP1Sugar90	2017-04-17	2017107	16
A13-Ls-SuMb1-90	900067000091554	raitro	Expt-1	BDAP1Sugar90	2017-04-17	2017107	16
A13-Ls-SuMb1-90	900067000091554	raitro	Expt-1	BDAP1Sugar90	2017-04-17	2017107	16
A13-Ls-SuMb1-90	900067000091554	raitro	Expt-1	BDAP1Sugar90	2017-04-17	2017107	16
A13-Ls-SuMb1-90	900067000091554	raitro	Expt-1	BDAP1Sugar90	2017-04-17	2017107	16
A13-Ls-SuMb1-90	900067000091554	raitro	Expt-1	BDAP1Sugar90	2017-04-17	2017107	16
A13-Ls-SuMb1-90	900067000091554	raitro	Expt-1	BDAP1Sugar90	2017-04-17	2017107	16
A13-Ls-SuMb1-90	900067000091554	raitro	Expt-1	BDAP1Sugar90	2017-04-17	2017107	16
A13-Ls-SuMb1-90	900067000091554	raitro	Expt-1	BDAP1Sugar90	2017-04-18	2017108	16
A13-Ls-SuMb1-90	900067000091554	raitro	Expt-1	BDAP1Sugar90	2017-04-18	2017108	16
A13-Ls-SuMb1-90	900067000091554	raitro	Expt-1	BDAP1Sugar90	2017-04-18	2017108	16
A13-Ls-SuMb1-90	900067000091554	raitro	Expt-1	BDAP1Sugar90	2017-04-18	2017108	16
A13-Ls-SuMb1-90	900067000091554	raitro	Expt-1	BDAP1Sugar90	2017-04-18	2017108	16
A13-Ls-SuMb1-90	900067000091554	raitro	Expt-1	BDAP1Sugar90	2017-04-18	2017108	16
A13-Ls-SuMb1-90	900067000091554	raitro	Expt-1	BDAP1Sugar90	2017-04-18	2017108	16
A13-Ls-SuMb1-90	900067000091554	raitro	Expt-1	BDAP1Sugar90	2017-04-18	2017108	16
A13-Ls-SuMb1-90	900067000091554	raitro	Expt-1	BDAP1Sugar90	2017-04-18	2017108	16
A13-Ls-SuMb1-90	900067000091554	raitro	Expt-1	BDAP1Sugar90	2017-04-18	2017108	16
A13-Ls-SuMb1-90	900067000091554	raitro	Expt-1	BDAP1Sugar90	2017-04-18	2017108	16
A13-Ls-SuMb1-90	900067000091554	raitro	Expt-1	BDAP1Sugar90	2017-04-18	2017108	16
A13-Ls-SuMb1-90	900067000091554	raitro	Expt-1	BDAP1Sugar90	2017-04-18	2017108	16
A13-Ls-SuMb1-90	900067000091554	raitro	Expt-1	BDAP1Sugar90	2017-04-18	2017108	16
A13-Ls-SuMb1-90	900067000091554	raitro	Expt-1	BDAP1Sugar90	2017-04-18	2017108	16
A13-Ls-SuMb1-90	900067000091554	raitro	Expt-1	BDAP1Sugar90	2017-04-18	2017108	16
A13-Ls-SuMb1-90	900067000091554	raitro	Expt-1	BDAP1Sugar90	2017-04-18	2017108	16
A13-Ls-SuMb1-90	900067000091554	raitro	Expt-1	BDAP1Sugar90	2017-04-18	2017108	16
A13-Ls-SuMb1-90	900067000091554	raitro	Expt-1	BDAP1Sugar90	2017-04-18	2017108	16
A13-Ls-SuMb1-90	900067000091554	raitro	Expt-1	BDAP1Sugar90	2017-04-18	2017108	16
A13-Ls-SuMb1-90	900067000091554	raitro	Expt-1	BDAP1Sugar90	2017-04-18	2017108	16
A13-Ls-SuMb1-90	900067000091554	raitro	Expt-1	BDAP1Sugar90	2017-04-18	2017108	16
A13-Ls-SuMb1-90	900067000091554	raitro	Expt-1	BDAP1Sugar90	2017-04-18	2017108	16
A13-Ls-SuMb1-90	900067000091554	raitro	Expt-1	BDAP1Sugar90	2017-04-19	2017109	16
A13-Ls-SuMb1-90	900067000091554	raitro	Expt-1	BDAP1Sugar90	2017-04-19	2017109	16
A13-Ls-SuMb1-90	900067000091554	raitro	Expt-1	BDAP1Sugar90	2017-04-19	2017109	16
A13-Ls-SuMb1-90	900067000091554	raitro	Expt-1	BDAP1Sugar90	2017-04-19	2017109	16
A13-Ls-SuMb1-90	900067000091554	raitro	Expt-1	BDAP1Sugar90	2017-04-19	2017109	16
A13-Ls-SuMb1-90	900067000091554	raitro	Expt-1	BDAP1Sugar90	2017-04-19	2017109	16
A13-Ls-SuMb1-90	900067000091554	raitro	Expt-1	BDAP1Sugar90	2017-04-19	2017109	16
A13-Ls-SuMb1-90	900067000091554	raitro	Expt-1	BDAP1Sugar90	2017-04-19	2017109	16
A13-Ls-SuMb1-90	900067000091554	raitro	Expt-1	BDAP1Sugar90	2017-04-19	2017109	16
A13-Ls-SuMb1-90	900067000091554	raitro	Expt-1	BDAP1Sugar90	2017-04-19	2017109	16
A13-Ls-SuMb1-90	900067000091554	raitro	Expt-1	BDAP1Sugar90	2017-04-19	2017109	16
A13-Ls-SuMb1-90	900067000091554	raitro	Expt-1	BDAP1Sugar90	2017-04-19	2017109	16
A13-Ls-SuMb1-90	900067000091554	raitro	Expt-1	BDAP1Sugar90	2017-04-19	2017109	16
A13-Ls-SuMb1-90	900067000091554	raitro	Expt-1	BDAP1Sugar90	2017-04-19	2017109	16
A13-Ls-SuMb1-90	900067000091554	raitro	Expt-1	BDAP1Sugar90	2017-04-19	2017109	16
A13-Ls-SuMb1-90	900067000091554	raitro	Expt-1	BDAP1Sugar90	2017-04-19	2017109	16
A13-Ls-SuMb1-90	900067000091554	raitro	Expt-1	BDAP1Sugar90	2017-04-19	2017109	16
A13-Ls-SuMb1-90	900067000091554	raitro	Expt-1	BDAP1Sugar90	2017-04-19	2017109	16
A13-Ls-SuMb1-90	900067000091554	raitro	Expt-1	BDAP1Sugar90	2017-04-19	2017109	16
A13-Ls-SuMb1-90	900067000091554	raitro	Expt-1	BDAP1Sugar90	2017-04-19	2017109	16
A13-Ls-SuMb1-90	900067000091554	raitro	Expt-1	BDAP1Sugar90	2017-04-20	2017110	16
A13-Ls-SuMb1-90	900067000091554	raitro	Expt-1	BDAP1Sugar90	2017-04-20	2017110	16
A13-Ls-SuMb1-90	900067000091554	raitro	Expt-1	BDAP1Sugar90	2017-04-20	2017110	16
A13-Ls-SuMb1-90	900067000091554	raitro	Expt-1	BDAP1Sugar90	2017-04-20	2017110	16
A13-Ls-SuMb1-90	900067000091554	raitro	Expt-1	BDAP1Sugar90	2017-04-20	2017110	16
A13-Ls-SuMb1-90	900067000091554	raitro	Expt-1	BDAP1Sugar90	2017-04-20	2017110	16
A13-Ls-SuMb1-90	900067000091554	raitro	Expt-1	BDAP1Sugar90	2017-04-20	2017110	16
A13-Ls-SuMb1-90	900067000091554	raitro	Expt-1	BDAP1Sugar90	2017-04-20	2017110	16
A13-Ls-SuMb1-90	900067000091554	raitro	Expt-1	BDAP1Sugar90	2017-04-20	2017110	16
A13-Ls-SuMb1-90	900067000091554	raitro	Expt-1	BDAP1Sugar90	2017-04-20	2017110	16
A13-Ls-SuMb1-90	900067000091554	raitro	Expt-1	BDAP1Sugar90	2017-04-21	2017111	16
A13-Ls-SuMb1-90	900067000091554	raitro	Expt-1	BDAP1Sugar90	2017-04-21	2017111	16
A13-Ls-SuMb1-90	900067000091554	raitro	Expt-1	BDAP1Sugar90	2017-04-21	2017111	16
A13-Ls-SuMb1-90	900067000091554	raitro	Expt-1	BDAP1Sugar90	2017-04-21	2017111	16
A13-Ls-SuMb1-90	900067000091554	raitro	Expt-1	BDAP1Sugar90	2017-04-21	2017111	16
A13-Ls-SuMb1-90	900067000091554	raitro	Expt-1	BDAP1Sugar90	2017-04-21	2017111	16
A13-Ls-SuMb1-90	900067000091554	raitro	Expt-1	BDAP1Sugar90	2017-04-21	2017111	16
A13-Ls-SuMb1-90	900067000091554	raitro	Expt-1	BDAP1Sugar90	2017-04-21	2017111	16
A13-Ls-SuMb1-90	900067000091554	raitro	Expt-1	BDAP1Sugar90	2017-04-21	2017111	16
A13-Ls-SuMb1-90	900067000091554	raitro	Expt-1	BDAP1Sugar90	2017-04-21	2017111	16
A13-Ls-SuMb1-90	900067000091554	raitro	Expt-1	BDAP1Sugar90	2017-04-21	2017111	16
A13-Ls-SuMb1-90	900067000091554	raitro	Expt-1	BDAP1Sugar90	2017-04-21	2017111	16
A13-Ls-SuMb1-90	900067000091554	raitro	Expt-1	BDAP1Sugar90	2017-04-21	2017111	16
A13-Ls-SuMb1-90	900067000091554	raitro	Expt-1	BDAP1Sugar90	2017-04-21	2017111	16
A13-Ls-SuMb1-90	900067000091554	raitro	Expt-1	BDAP1Sugar90	2017-04-21	2017111	16
A13-Ls-SuMb1-90	900067000091554	raitro	Expt-1	BDAP1Sugar90	2017-04-21	2017111	16
A13-Ls-SuMb1-90	900067000091554	raitro	Expt-1	BDAP1Sugar90	2017-04-21	2017111	16
A13-Ls-SuMb1-90	900067000091554	raitro	Expt-1	BDAP1Sugar90	2017-04-21	2017111	16
A13-Ls-SuMb1-90	900067000091554	raitro	Expt-1	BDAP1Sugar90	2017-04-22	2017112	16
A13-Ls-SuMb1-90	900067000091554	raitro	Expt-1	BDAP1Sugar90	2017-04-22	2017112	16
A13-Ls-SuMb1-90	900067000091554	raitro	Expt-1	BDAP1Sugar90	2017-04-22	2017112	16
A13-Ls-SuMb1-90	900067000091554	raitro	Expt-1	BDAP1Sugar90	2017-04-22	2017112	16
A13-Ls-SuMb1-90	900067000091554	raitro	Expt-1	BDAP1Sugar90	2017-04-22	2017112	16
A13-Ls-SuMb1-90	900067000091554	raitro	Expt-1	BDAP1Sugar90	2017-04-22	2017112	16
A13-Ls-SuMb1-90	900067000091554	raitro	Expt-1	BDAP1Sugar90	2017-04-22	2017112	16
A13-Ls-SuMb1-90	900067000091554	raitro	Expt-1	BDAP1Sugar90	2017-04-22	2017112	16
A13-Ls-SuMb1-90	900067000091554	raitro	Expt-1	BDAP1Sugar90	2017-04-22	2017112	16
A13-Ls-SuMb1-90	900067000091554	raitro	Expt-1	BDAP1Sugar90	2017-04-22	2017112	16
A13-Ls-SuMb1-90	900067000091554	raitro	Expt-1	BDAP1Sugar90	2017-04-23	2017113	17
A13-Ls-SuMb1-90	900067000091554	raitro	Expt-1	BDAP1Sugar90	2017-04-23	2017113	17
A13-Ls-SuMb1-90	900067000091554	raitro	Expt-1	BDAP1Sugar90	2017-04-23	2017113	17
A13-Ls-SuMb1-90	900067000091554	raitro	Expt-1	BDAP1Sugar90	2017-04-23	2017113	17
A13-Ls-SuMb1-90	900067000091554	raitro	Expt-1	BDAP1Sugar90	2017-04-23	2017113	17
A13-Ls-SuMb1-90	900067000091554	raitro	Expt-1	BDAP1Sugar90	2017-04-23	2017113	17
A13-Ls-SuMb1-90	900067000091554	raitro	Expt-1	BDAP1Sugar90	2017-04-23	2017113	17
A13-Ls-SuMb1-90	900067000091554	raitro	Expt-1	BDAP1Sugar90	2017-04-23	2017113	17
A13-Ls-SuMb1-90	900067000091554	raitro	Expt-1	BDAP1Sugar90	2017-04-23	2017113	17
A13-Ls-SuMb1-90	900067000091554	raitro	Expt-1	BDAP1Sugar90	2017-04-23	2017113	17
A13-Ls-SuMb1-90	900067000091554	raitro	Expt-1	BDAP1Sugar90	2017-04-25	2017115	17
A13-Ls-SuMb1-90	900067000091554	raitro	Expt-1	BDAP1Sugar90	2017-04-26	2017116	17
A13-Ls-SuMb1-90	900067000091554	raitro	Expt-1	BDAP1Sugar90	2017-04-26	2017116	17
A13-Ls-SuMb1-90	900067000091554	raitro	Expt-1	BDAP1Sugar90	2017-04-26	2017116	17
A13-Ls-SuMb1-90	900067000091554	raitro	Expt-1	BDAP1Sugar90	2017-04-27	2017117	17
A13-Ls-SuMb1-90	900067000091554	raitro	Expt-1	BDAP1Sugar90	2017-04-27	2017117	17
A13-Ls-SuMb1-90	900067000091554	raitro	Expt-1	BDAP1Sugar90	2017-04-27	2017117	17
A13-Ls-SuMb1-90	900067000091554	raitro	Expt-1	BDAP1Sugar90	2017-04-27	2017117	17
A13-Ls-SuMb1-90	900067000091554	raitro	Expt-1	BDAP1Sugar90	2017-04-28	2017118	17
A13-Ls-SuMb1-90	900067000091554	raitro	Expt-1	BDAP1Sugar90	2017-04-28	2017118	17
A13-Ls-SuMb1-90	900067000091554	raitro	Expt-1	BDAP1Sugar90	2017-04-29	2017119	17
A13-Ls-SuMb1-90	900067000091554	raitro	Expt-1	BDAP1Sugar90	2017-04-29	2017119	17
A13-Ls-SuMb1-90	900067000091554	raitro	Expt-1	BDAP1Sugar90	2017-04-29	2017119	17
A13-Ls-SuMb1-90	900067000091554	raitro	Expt-1	BDAP1Sugar90	2017-04-29	2017119	17
A13-Ls-SuMb1-90	900067000091554	raitro	Expt-1	BDAP1Sugar90	2017-04-29	2017119	17
A13-Ls-SuMb1-90	900067000091554	raitro	Expt-1	BDAP1Sugar90	2017-04-29	2017119	17
A13-Ls-SuMb1-90	900067000091554	raitro	Expt-1	BDAP1Sugar90	2017-04-29	2017119	17
A13-Ls-SuMb1-90	900067000091554	raitro	Expt-1	BDAP1Sugar90	2017-04-29	2017119	17
A13-Ls-SuMb1-90	900067000091554	raitro	Expt-1	BDAP1Sugar90	2017-04-29	2017119	17
A13-Ls-SuMb1-90	900067000091554	raitro	Expt-1	BDAP1Sugar90	2017-04-29	2017119	17
A13-Ls-SuMb1-90	900067000091554	raitro	Expt-1	BDAP1Sugar90	2017-04-29	2017119	17
A13-Ls-SuMb1-90	900067000091554	raitro	Expt-1	BDAP1Sugar90	2017-04-29	2017119	17
A13-Ls-SuMb1-90	900067000091554	raitro	Expt-1	BDAP1Sugar90	2017-04-29	2017119	17
A13-Ls-SuMb1-90	900067000091554	raitro	Expt-1	BDAP1Sugar90	2017-04-29	2017119	17
A13-Ls-SuMb1-90	900067000091554	raitro	Expt-1	BDAP1Sugar90	2017-04-29	2017119	17
A13-Ls-SuMb1-90	900067000091554	raitro	Expt-1	BDAP1Sugar90	2017-04-29	2017119	17
A13-Ls-SuMb1-90	900067000091554	raitro	Expt-1	BDAP1Sugar90	2017-04-30	2017120	18
A13-Ls-SuMb1-90	900067000091554	raitro	Expt-1	BDAP1Sugar90	2017-04-30	2017120	18
A13-Ls-SuMb1-90	900067000091554	raitro	Expt-1	BDAP1Sugar90	2017-04-30	2017120	18
A13-Ls-SuMb1-90	900067000091554	raitro	Expt-1	BDAP1Sugar90	2017-04-30	2017120	18
A13-Ls-SuMb1-90	900067000091554	raitro	Expt-1	BDAP1Sugar90	2017-04-30	2017120	18
A13-Ls-SuMb1-90	900067000091554	raitro	Expt-1	BDAP1Sugar90	2017-04-30	2017120	18
A13-Ls-SuMb1-90	900067000091554	raitro	Expt-1	BDAP1Sugar90	2017-04-30	2017120	18
A13-Ls-SuMb1-90	900067000091554	raitro	Expt-1	BDAP1Sugar90	2017-04-30	2017120	18
A13-Ls-SuMb1-90	900067000091554	raitro	Expt-1	BDAP1Sugar90	2017-04-30	2017120	18
A13-Ls-SuMb1-90	900067000091554	raitro	Expt-1	BDAP1Sugar90	2017-04-30	2017120	18
A13-Ls-SuMb1-90	900067000091554	raitro	Expt-1	BDAP1Sugar90	2017-04-30	2017120	18
A13-Ls-SuMb1-90	900067000091554	raitro	Expt-1	BDAP1Sugar90	2017-04-30	2017120	18
A13-Ls-SuMb1-90	900067000091554	raitro	Expt-1	BDAP1Sugar90	2017-04-30	2017120	18
A5-Ls-SuMb1-180	900067000091554	raitro	Expt-1	BDAP1Sugar180	2016-10-15	2016289	42
A5-Ls-SuMb1-180	900067000091554	raitro	Expt-1	BDAP1Sugar180	2016-10-16	2016290	43
A5-Ls-SuMb1-180	900067000091554	raitro	Expt-1	BDAP1Sugar180	2016-10-17	2016291	43
A5-Ls-SuMb1-180	900067000091554	raitro	Expt-1	BDAP1Sugar180	2016-10-17	2016291	43
A5-Ls-SuMb1-180	900067000091554	raitro	Expt-1	BDAP1Sugar180	2016-10-17	2016291	43
A5-Ls-SuMb1-180	900067000091567	raitro	Expt-1	BDAP1Sugar180	2016-09-10	2016254	37
A5-Ls-SuMb1-180	900067000091567	raitro	Expt-1	BDAP1Sugar180	2016-09-13	2016257	38
A5-Ls-SuMb1-180	900067000091567	raitro	Expt-1	BDAP1Sugar180	2016-09-13	2016257	38
A5-Ls-SuMb1-180	900067000091567	raitro	Expt-1	BDAP1Sugar180	2016-09-18	2016262	39
A5-Ls-SuMb1-180	900067000091567	raitro	Expt-1	BDAP1Sugar180	2016-09-20	2016264	39
A5-Ls-SuMb1-180	900067000091567	raitro	Expt-1	BDAP1Sugar180	2016-09-21	2016265	39
A5-Ls-SuMb1-180	900067000091567	raitro	Expt-1	BDAP1Sugar180	2016-09-22	2016266	39
A5-Ls-SuMb1-180	900067000091567	raitro	Expt-1	BDAP1Sugar180	2016-09-29	2016273	40
A6-Ls-SuMb2-200	900067000091567	raitro	Expt-1	BDAP2Sugar200	2016-09-26	2016270	40
A5-Ls-SuMb1-180	900067000091586	raitro	Expt-1	BDAP1Sugar180	2016-09-25	2016269	40
A5-Ls-SuMb1-180	900067000091586	raitro	Expt-1	BDAP1Sugar180	2016-10-02	2016276	41
A5-Ls-SuMb1-180	900067000091586	raitro	Expt-1	BDAP1Sugar180	2016-10-23	2016297	44
A5-Ls-SuMb1-180	900067000091586	raitro	Expt-1	BDAP1Sugar180	2016-10-25	2016299	44
A6-Ls-SuMb2-200	900067000091586	raitro	Expt-1	BDAP2Sugar200	2016-10-30	2016304	45
A6-Ls-SuMb2-200	900067000091586	raitro	Expt-1	BDAP2Sugar200	2016-10-30	2016304	45
A6-Ls-SuMb2-200	900067000091586	raitro	Expt-1	BDAP2Sugar200	2016-10-30	2016304	45
A6-Ls-SuMb2-200	900067000091586	raitro	Expt-1	BDAP2Sugar200	2016-10-30	2016304	45
A6-Ls-SuMb2-200	900067000091586	raitro	Expt-1	BDAP2Sugar200	2016-10-30	2016304	45
A16-Ls-SuMb1-60	900067000091586	raitro	Expt-1	Expt1-BDAP1-SC RL	2016-10-01	2016275	40
A18-Ls-SuM-50	900067000091586	raitro	Expt-1	Expt1-Blw stopnet	2016-10-01	2016275	40
A18-Ls-SuM-50	900067000091586	raitro	Expt-1	Expt1-Blw stopnet	2016-10-01	2016275	40
A18-Ls-SuM-50	900067000091586	raitro	Expt-1	Expt1-Blw stopnet	2016-10-01	2016275	40
A18-Ls-SuM-50	900067000091586	raitro	Expt-1	Expt1-Blw stopnet	2016-10-01	2016275	40
A18-Ls-SuM-50	900067000091586	raitro	Expt-1	Expt1-Blw stopnet	2016-10-01	2016275	40
A18-Ls-SuM-50	900067000091586	raitro	Expt-1	Expt1-Blw stopnet	2016-10-01	2016275	40
A18-Ls-SuM-50	900067000091586	raitro	Expt-1	Expt1-Blw stopnet	2016-10-01	2016275	40
A18-Ls-SuM-50	900067000091586	raitro	Expt-1	Expt1-Blw stopnet	2016-10-01	2016275	40
A12-Ls-SuMb1-100	900067000091654	raitro	Expt-1	BDAP1Sugar100	2017-07-15	2017196	28
A12-Ls-SuMb1-100	900067000091654	raitro	Expt-1	BDAP1Sugar100	2017-07-15	2017196	28
A12-Ls-SuMb1-100	900067000091654	raitro	Expt-1	BDAP1Sugar100	2017-07-15	2017196	28
A12-Ls-SuMb1-100	900067000091654	raitro	Expt-1	BDAP1Sugar100	2017-07-15	2017196	28
A12-Ls-SuMb1-100	900067000091654	raitro	Expt-1	BDAP1Sugar100	2017-07-15	2017196	28
A12-Ls-SuMb1-100	900067000091654	raitro	Expt-1	BDAP1Sugar100	2017-07-15	2017196	28
A12-Ls-SuMb1-100	900067000091654	raitro	Expt-1	BDAP1Sugar100	2017-07-15	2017196	28
A12-Ls-SuMb1-100	900067000091654	raitro	Expt-1	BDAP1Sugar100	2017-07-15	2017196	28
A12-Ls-SuMb1-100	900067000091654	raitro	Expt-1	BDAP1Sugar100	2017-07-15	2017196	28
A12-Ls-SuMb1-100	900067000091654	raitro	Expt-1	BDAP1Sugar100	2017-07-15	2017196	28
A12-Ls-SuMb1-100	900067000091654	raitro	Expt-1	BDAP1Sugar100	2017-07-15	2017196	28
A12-Ls-SuMb1-100	900067000091654	raitro	Expt-1	BDAP1Sugar100	2017-07-15	2017196	28
A12-Ls-SuMb1-100	900067000091654	raitro	Expt-1	BDAP1Sugar100	2017-07-15	2017196	28
A12-Ls-SuMb1-100	900067000091654	raitro	Expt-1	BDAP1Sugar100	2017-07-15	2017196	28
A12-Ls-SuMb1-100	900067000091654	raitro	Expt-1	BDAP1Sugar100	2017-07-15	2017196	28
A12-Ls-SuMb1-100	900067000091654	raitro	Expt-1	BDAP1Sugar100	2017-07-15	2017196	28
A12-Ls-SuMb1-100	900067000091654	raitro	Expt-1	BDAP1Sugar100	2017-07-15	2017196	28
A12-Ls-SuMb1-100	900067000091654	raitro	Expt-1	BDAP1Sugar100	2017-07-15	2017196	28
A12-Ls-SuMb1-100	900067000091654	raitro	Expt-1	BDAP1Sugar100	2017-07-15	2017196	28
A12-Ls-SuMb1-100	900067000091654	raitro	Expt-1	BDAP1Sugar100	2017-07-16	2017197	29
A12-Ls-SuMb1-100	900067000091654	raitro	Expt-1	BDAP1Sugar100	2017-07-16	2017197	29
A12-Ls-SuMb1-100	900067000091654	raitro	Expt-1	BDAP1Sugar100	2017-07-16	2017197	29
A12-Ls-SuMb1-100	900067000091654	raitro	Expt-1	BDAP1Sugar100	2017-07-16	2017197	29
A12-Ls-SuMb1-100	900067000091654	raitro	Expt-1	BDAP1Sugar100	2017-07-16	2017197	29
A12-Ls-SuMb1-100	900067000091654	raitro	Expt-1	BDAP1Sugar100	2017-07-16	2017197	29
A12-Ls-SuMb1-100	900067000091654	raitro	Expt-1	BDAP1Sugar100	2017-07-16	2017197	29
A12-Ls-SuMb1-100	900067000091654	raitro	Expt-1	BDAP1Sugar100	2017-07-16	2017197	29
A12-Ls-SuMb1-100	900067000091654	raitro	Expt-1	BDAP1Sugar100	2017-07-16	2017197	29
A12-Ls-SuMb1-100	900067000091654	raitro	Expt-1	BDAP1Sugar100	2017-07-16	2017197	29
A12-Ls-SuMb1-100	900067000091654	raitro	Expt-1	BDAP1Sugar100	2017-07-16	2017197	29
A12-Ls-SuMb1-100	900067000091654	raitro	Expt-1	BDAP1Sugar100	2017-07-16	2017197	29
A12-Ls-SuMb1-100	900067000091654	raitro	Expt-1	BDAP1Sugar100	2017-07-16	2017197	29
A12-Ls-SuMb1-100	900067000091654	raitro	Expt-1	BDAP1Sugar100	2017-07-16	2017197	29
A12-Ls-SuMb1-100	900067000091654	raitro	Expt-1	BDAP1Sugar100	2017-07-16	2017197	29
A12-Ls-SuMb1-100	900067000091654	raitro	Expt-1	BDAP1Sugar100	2017-07-16	2017197	29
A12-Ls-SuMb1-100	900067000091654	raitro	Expt-1	BDAP1Sugar100	2017-07-16	2017197	29
A12-Ls-SuMb1-100	900067000091654	raitro	Expt-1	BDAP1Sugar100	2017-07-16	2017197	29
A12-Ls-SuMb1-100	900067000091654	raitro	Expt-1	BDAP1Sugar100	2017-07-16	2017197	29
A12-Ls-SuMb1-100	900067000091654	raitro	Expt-1	BDAP1Sugar100	2017-07-16	2017197	29
A12-Ls-SuMb1-100	900067000091654	raitro	Expt-1	BDAP1Sugar100	2017-07-16	2017197	29
A12-Ls-SuMb1-100	900067000091654	raitro	Expt-1	BDAP1Sugar100	2017-07-17	2017198	29
A12-Ls-SuMb1-100	900067000091654	raitro	Expt-1	BDAP1Sugar100	2017-07-17	2017198	29
A12-Ls-SuMb1-100	900067000091654	raitro	Expt-1	BDAP1Sugar100	2017-07-17	2017198	29
A12-Ls-SuMb1-100	900067000091654	raitro	Expt-1	BDAP1Sugar100	2017-07-17	2017198	29
A12-Ls-SuMb1-100	900067000091654	raitro	Expt-1	BDAP1Sugar100	2017-07-17	2017198	29
A12-Ls-SuMb1-100	900067000091654	raitro	Expt-1	BDAP1Sugar100	2017-07-17	2017198	29
A12-Ls-SuMb1-100	900067000091654	raitro	Expt-1	BDAP1Sugar100	2017-07-17	2017198	29
A12-Ls-SuMb1-100	900067000091654	raitro	Expt-1	BDAP1Sugar100	2017-07-17	2017198	29
A12-Ls-SuMb1-100	900067000091654	raitro	Expt-1	BDAP1Sugar100	2017-07-17	2017198	29
A12-Ls-SuMb1-100	900067000091654	raitro	Expt-1	BDAP1Sugar100	2017-07-17	2017198	29
A12-Ls-SuMb1-100	900067000091654	raitro	Expt-1	BDAP1Sugar100	2017-07-17	2017198	29
A12-Ls-SuMb1-100	900067000091654	raitro	Expt-1	BDAP1Sugar100	2017-07-17	2017198	29
A12-Ls-SuMb1-100	900067000091654	raitro	Expt-1	BDAP1Sugar100	2017-07-17	2017198	29
A12-Ls-SuMb1-100	900067000091654	raitro	Expt-1	BDAP1Sugar100	2017-07-17	2017198	29
A12-Ls-SuMb1-100	900067000091654	raitro	Expt-1	BDAP1Sugar100	2017-07-17	2017198	29
A12-Ls-SuMb1-100	900067000091654	raitro	Expt-1	BDAP1Sugar100	2017-07-17	2017198	29
A12-Ls-SuMb1-100	900067000091654	raitro	Expt-1	BDAP1Sugar100	2017-07-17	2017198	29
A12-Ls-SuMb1-100	900067000091654	raitro	Expt-1	BDAP1Sugar100	2017-07-18	2017199	29
A12-Ls-SuMb1-100	900067000091654	raitro	Expt-1	BDAP1Sugar100	2017-07-18	2017199	29
A12-Ls-SuMb1-100	900067000091654	raitro	Expt-1	BDAP1Sugar100	2017-07-18	2017199	29
A12-Ls-SuMb1-100	900067000091654	raitro	Expt-1	BDAP1Sugar100	2017-07-18	2017199	29
A12-Ls-SuMb1-100	900067000091654	raitro	Expt-1	BDAP1Sugar100	2017-07-18	2017199	29
A12-Ls-SuMb1-100	900067000091654	raitro	Expt-1	BDAP1Sugar100	2017-07-18	2017199	29
A12-Ls-SuMb1-100	900067000091654	raitro	Expt-1	BDAP1Sugar100	2017-07-18	2017199	29
A12-Ls-SuMb1-100	900067000091654	raitro	Expt-1	BDAP1Sugar100	2017-07-18	2017199	29
A12-Ls-SuMb1-100	900067000091654	raitro	Expt-1	BDAP1Sugar100	2017-07-18	2017199	29
A12-Ls-SuMb1-100	900067000091654	raitro	Expt-1	BDAP1Sugar100	2017-07-18	2017199	29
A12-Ls-SuMb1-100	900067000091654	raitro	Expt-1	BDAP1Sugar100	2017-07-18	2017199	29
A12-Ls-SuMb1-100	900067000091654	raitro	Expt-1	BDAP1Sugar100	2017-07-18	2017199	29
A12-Ls-SuMb1-100	900067000091654	raitro	Expt-1	BDAP1Sugar100	2017-07-18	2017199	29
A12-Ls-SuMb1-100	900067000091654	raitro	Expt-1	BDAP1Sugar100	2017-07-18	2017199	29
A12-Ls-SuMb1-100	900067000091654	raitro	Expt-1	BDAP1Sugar100	2017-07-18	2017199	29
A12-Ls-SuMb1-100	900067000091654	raitro	Expt-1	BDAP1Sugar100	2017-07-18	2017199	29
A12-Ls-SuMb1-100	900067000091654	raitro	Expt-1	BDAP1Sugar100	2017-07-18	2017199	29
A12-Ls-SuMb1-100	900067000091654	raitro	Expt-1	BDAP1Sugar100	2017-07-18	2017199	29
A12-Ls-SuMb1-100	900067000091654	raitro	Expt-1	BDAP1Sugar100	2017-07-18	2017199	29
A12-Ls-SuMb1-100	900067000091654	raitro	Expt-1	BDAP1Sugar100	2017-07-18	2017199	29
A12-Ls-SuMb1-100	900067000091654	raitro	Expt-1	BDAP1Sugar100	2017-07-18	2017199	29
A12-Ls-SuMb1-100	900067000091654	raitro	Expt-1	BDAP1Sugar100	2017-07-18	2017199	29
A12-Ls-SuMb1-100	900067000091654	raitro	Expt-1	BDAP1Sugar100	2017-07-18	2017199	29
A12-Ls-SuMb1-100	900067000091654	raitro	Expt-1	BDAP1Sugar100	2017-07-18	2017199	29
A12-Ls-SuMb1-100	900067000091654	raitro	Expt-1	BDAP1Sugar100	2017-07-18	2017199	29
A12-Ls-SuMb1-100	900067000091654	raitro	Expt-1	BDAP1Sugar100	2017-07-18	2017199	29
A12-Ls-SuMb1-100	900067000091654	raitro	Expt-1	BDAP1Sugar100	2017-07-18	2017199	29
A12-Ls-SuMb1-100	900067000091654	raitro	Expt-1	BDAP1Sugar100	2017-07-18	2017199	29
A12-Ls-SuMb1-100	900067000091654	raitro	Expt-1	BDAP1Sugar100	2017-07-18	2017199	29
A12-Ls-SuMb1-100	900067000091654	raitro	Expt-1	BDAP1Sugar100	2017-07-18	2017199	29
A12-Ls-SuMb1-100	900067000091654	raitro	Expt-1	BDAP1Sugar100	2017-07-18	2017199	29
A12-Ls-SuMb1-100	900067000091654	raitro	Expt-1	BDAP1Sugar100	2017-07-18	2017199	29
A12-Ls-SuMb1-100	900067000091654	raitro	Expt-1	BDAP1Sugar100	2017-07-18	2017199	29
A12-Ls-SuMb1-100	900067000091654	raitro	Expt-1	BDAP1Sugar100	2017-07-18	2017199	29
A12-Ls-SuMb1-100	900067000091654	raitro	Expt-1	BDAP1Sugar100	2017-07-18	2017199	29
A12-Ls-SuMb1-100	900067000091654	raitro	Expt-1	BDAP1Sugar100	2017-07-18	2017199	29
A12-Ls-SuMb1-100	900067000091654	raitro	Expt-1	BDAP1Sugar100	2017-07-18	2017199	29
A12-Ls-SuMb1-100	900067000091654	raitro	Expt-1	BDAP1Sugar100	2017-07-18	2017199	29
A12-Ls-SuMb1-100	900067000091654	raitro	Expt-1	BDAP1Sugar100	2017-07-18	2017199	29
A12-Ls-SuMb1-100	900067000091654	raitro	Expt-1	BDAP1Sugar100	2017-07-18	2017199	29
A12-Ls-SuMb1-100	900067000091654	raitro	Expt-1	BDAP1Sugar100	2017-04-24	2017114	17
A12-Ls-SuMb1-100	900067000091654	raitro	Expt-1	BDAP1Sugar100	2017-04-26	2017116	17
A12-Ls-SuMb1-100	900067000091654	raitro	Expt-1	BDAP1Sugar100	2017-04-26	2017116	17
A12-Ls-SuMb1-100	900067000091654	raitro	Expt-1	BDAP1Sugar100	2017-04-26	2017116	17
A12-Ls-SuMb1-100	900067000091654	raitro	Expt-1	BDAP1Sugar100	2017-04-26	2017116	17
A12-Ls-SuMb1-100	900067000091654	raitro	Expt-1	BDAP1Sugar100	2017-04-26	2017116	17
A12-Ls-SuMb1-100	900067000091654	raitro	Expt-1	BDAP1Sugar100	2017-04-26	2017116	17
A12-Ls-SuMb1-100	900067000091654	raitro	Expt-1	BDAP1Sugar100	2017-04-29	2017119	17
A12-Ls-SuMb1-100	900067000091654	raitro	Expt-1	BDAP1Sugar100	2017-04-29	2017119	17
A12-Ls-SuMb1-100	900067000091654	raitro	Expt-1	BDAP1Sugar100	2017-05-01	2017121	18
A12-Ls-SuMb1-100	900067000091654	raitro	Expt-1	BDAP1Sugar100	2017-05-01	2017121	18
A12-Ls-SuMb1-100	900067000091654	raitro	Expt-1	BDAP1Sugar100	2017-05-03	2017123	18
A12-Ls-SuMb1-100	900067000091654	raitro	Expt-1	BDAP1Sugar100	2017-05-03	2017123	18
A12-Ls-SuMb1-100	900067000091654	raitro	Expt-1	BDAP1Sugar100	2017-05-09	2017129	19
A12-Ls-SuMb1-100	900067000091654	raitro	Expt-1	BDAP1Sugar100	2017-05-09	2017129	19
A12-Ls-SuMb1-100	900067000091654	raitro	Expt-1	BDAP1Sugar100	2017-05-15	2017135	20
A12-Ls-SuMb1-100	900067000091654	raitro	Expt-1	BDAP1Sugar100	2017-05-18	2017138	20
A12-Ls-SuMb1-100	900067000091654	raitro	Expt-1	BDAP1Sugar100	2017-05-19	2017139	20
A12-Ls-SuMb1-100	900067000091654	raitro	Expt-1	BDAP1Sugar100	2017-05-19	2017139	20
A12-Ls-SuMb1-100	900067000091654	raitro	Expt-1	BDAP1Sugar100	2017-05-19	2017139	20
A12-Ls-SuMb1-100	900067000091654	raitro	Expt-1	BDAP1Sugar100	2017-05-19	2017139	20
A12-Ls-SuMb1-100	900067000091654	raitro	Expt-1	BDAP1Sugar100	2017-05-19	2017139	20
A12-Ls-SuMb1-100	900067000091654	raitro	Expt-1	BDAP1Sugar100	2017-05-20	2017140	20
A12-Ls-SuMb1-100	900067000091654	raitro	Expt-1	BDAP1Sugar100	2017-05-23	2017143	21
A12-Ls-SuMb1-100	900067000091654	raitro	Expt-1	BDAP1Sugar100	2017-05-31	2017151	22
A12-Ls-SuMb1-100	900067000091654	raitro	Expt-1	BDAP1Sugar100	2017-06-01	2017152	22
A12-Ls-SuMb1-100	900067000091654	raitro	Expt-1	BDAP1Sugar100	2017-06-01	2017152	22
A12-Ls-SuMb1-100	900067000091654	raitro	Expt-1	BDAP1Sugar100	2017-06-01	2017152	22
A12-Ls-SuMb1-100	900067000091654	raitro	Expt-1	BDAP1Sugar100	2017-06-01	2017152	22
A12-Ls-SuMb1-100	900067000091654	raitro	Expt-1	BDAP1Sugar100	2017-06-01	2017152	22
A12-Ls-SuMb1-100	900067000091654	raitro	Expt-1	BDAP1Sugar100	2017-06-01	2017152	22
A12-Ls-SuMb1-100	900067000091654	raitro	Expt-1	BDAP1Sugar100	2017-06-01	2017152	22
A12-Ls-SuMb1-100	900067000091654	raitro	Expt-1	BDAP1Sugar100	2017-06-01	2017152	22
A12-Ls-SuMb1-100	900067000091654	raitro	Expt-1	BDAP1Sugar100	2017-06-01	2017152	22
A12-Ls-SuMb1-100	900067000091654	raitro	Expt-1	BDAP1Sugar100	2017-06-01	2017152	22
A12-Ls-SuMb1-100	900067000091654	raitro	Expt-1	BDAP1Sugar100	2017-06-02	2017153	22
A12-Ls-SuMb1-100	900067000091654	raitro	Expt-1	BDAP1Sugar100	2017-06-02	2017153	22
A12-Ls-SuMb1-100	900067000091654	raitro	Expt-1	BDAP1Sugar100	2017-06-03	2017154	22
A12-Ls-SuMb1-100	900067000091654	raitro	Expt-1	BDAP1Sugar100	2017-06-03	2017154	22
A12-Ls-SuMb1-100	900067000091654	raitro	Expt-1	BDAP1Sugar100	2017-06-03	2017154	22
A12-Ls-SuMb1-100	900067000091654	raitro	Expt-1	BDAP1Sugar100	2017-06-03	2017154	22
A12-Ls-SuMb1-100	900067000091654	raitro	Expt-1	BDAP1Sugar100	2017-06-03	2017154	22
A12-Ls-SuMb1-100	900067000091654	raitro	Expt-1	BDAP1Sugar100	2017-06-03	2017154	22
A12-Ls-SuMb1-100	900067000091654	raitro	Expt-1	BDAP1Sugar100	2017-06-03	2017154	22
A12-Ls-SuMb1-100	900067000091654	raitro	Expt-1	BDAP1Sugar100	2017-06-03	2017154	22
A12-Ls-SuMb1-100	900067000091654	raitro	Expt-1	BDAP1Sugar100	2017-06-03	2017154	22
A12-Ls-SuMb1-100	900067000091654	raitro	Expt-1	BDAP1Sugar100	2017-06-03	2017154	22
A12-Ls-SuMb1-100	900067000091654	raitro	Expt-1	BDAP1Sugar100	2017-06-03	2017154	22
A12-Ls-SuMb1-100	900067000091654	raitro	Expt-1	BDAP1Sugar100	2017-06-03	2017154	22
A12-Ls-SuMb1-100	900067000091654	raitro	Expt-1	BDAP1Sugar100	2017-06-03	2017154	22
A12-Ls-SuMb1-100	900067000091654	raitro	Expt-1	BDAP1Sugar100	2017-06-03	2017154	22
A12-Ls-SuMb1-100	900067000091654	raitro	Expt-1	BDAP1Sugar100	2017-06-03	2017154	22
A12-Ls-SuMb1-100	900067000091654	raitro	Expt-1	BDAP1Sugar100	2017-06-03	2017154	22
A12-Ls-SuMb1-100	900067000091654	raitro	Expt-1	BDAP1Sugar100	2017-06-03	2017154	22
A12-Ls-SuMb1-100	900067000091654	raitro	Expt-1	BDAP1Sugar100	2017-06-03	2017154	22
A12-Ls-SuMb1-100	900067000091654	raitro	Expt-1	BDAP1Sugar100	2017-06-03	2017154	22
A12-Ls-SuMb1-100	900067000091654	raitro	Expt-1	BDAP1Sugar100	2017-06-03	2017154	22
A12-Ls-SuMb1-100	900067000091654	raitro	Expt-1	BDAP1Sugar100	2017-06-03	2017154	22
A12-Ls-SuMb1-100	900067000091654	raitro	Expt-1	BDAP1Sugar100	2017-06-04	2017155	23
A12-Ls-SuMb1-100	900067000091654	raitro	Expt-1	BDAP1Sugar100	2017-06-04	2017155	23
A12-Ls-SuMb1-100	900067000091654	raitro	Expt-1	BDAP1Sugar100	2017-06-04	2017155	23
A12-Ls-SuMb1-100	900067000091654	raitro	Expt-1	BDAP1Sugar100	2017-06-04	2017155	23
A12-Ls-SuMb1-100	900067000091654	raitro	Expt-1	BDAP1Sugar100	2017-06-04	2017155	23
A12-Ls-SuMb1-100	900067000091654	raitro	Expt-1	BDAP1Sugar100	2017-06-04	2017155	23
A12-Ls-SuMb1-100	900067000091654	raitro	Expt-1	BDAP1Sugar100	2017-06-04	2017155	23
A12-Ls-SuMb1-100	900067000091654	raitro	Expt-1	BDAP1Sugar100	2017-06-04	2017155	23
A12-Ls-SuMb1-100	900067000091654	raitro	Expt-1	BDAP1Sugar100	2017-06-04	2017155	23
A12-Ls-SuMb1-100	900067000091654	raitro	Expt-1	BDAP1Sugar100	2017-06-04	2017155	23
A12-Ls-SuMb1-100	900067000091654	raitro	Expt-1	BDAP1Sugar100	2017-06-04	2017155	23
A12-Ls-SuMb1-100	900067000091654	raitro	Expt-1	BDAP1Sugar100	2017-06-04	2017155	23
A12-Ls-SuMb1-100	900067000091654	raitro	Expt-1	BDAP1Sugar100	2017-06-05	2017156	23
A12-Ls-SuMb1-100	900067000091654	raitro	Expt-1	BDAP1Sugar100	2017-06-05	2017156	23
A12-Ls-SuMb1-100	900067000091654	raitro	Expt-1	BDAP1Sugar100	2017-06-05	2017156	23
A12-Ls-SuMb1-100	900067000091654	raitro	Expt-1	BDAP1Sugar100	2017-06-05	2017156	23
A12-Ls-SuMb1-100	900067000091654	raitro	Expt-1	BDAP1Sugar100	2017-06-05	2017156	23
A12-Ls-SuMb1-100	900067000091654	raitro	Expt-1	BDAP1Sugar100	2017-06-05	2017156	23
A12-Ls-SuMb1-100	900067000091654	raitro	Expt-1	BDAP1Sugar100	2017-06-05	2017156	23
A12-Ls-SuMb1-100	900067000091654	raitro	Expt-1	BDAP1Sugar100	2017-06-05	2017156	23
A12-Ls-SuMb1-100	900067000091654	raitro	Expt-1	BDAP1Sugar100	2017-06-05	2017156	23
A12-Ls-SuMb1-100	900067000091654	raitro	Expt-1	BDAP1Sugar100	2017-06-05	2017156	23
A12-Ls-SuMb1-100	900067000091654	raitro	Expt-1	BDAP1Sugar100	2017-06-05	2017156	23
A12-Ls-SuMb1-100	900067000091654	raitro	Expt-1	BDAP1Sugar100	2017-06-05	2017156	23
A12-Ls-SuMb1-100	900067000091654	raitro	Expt-1	BDAP1Sugar100	2017-06-05	2017156	23
A12-Ls-SuMb1-100	900067000091654	raitro	Expt-1	BDAP1Sugar100	2017-06-05	2017156	23
A12-Ls-SuMb1-100	900067000091654	raitro	Expt-1	BDAP1Sugar100	2017-06-05	2017156	23
A12-Ls-SuMb1-100	900067000091654	raitro	Expt-1	BDAP1Sugar100	2017-06-05	2017156	23
A12-Ls-SuMb1-100	900067000091654	raitro	Expt-1	BDAP1Sugar100	2017-06-05	2017156	23
A12-Ls-SuMb1-100	900067000091654	raitro	Expt-1	BDAP1Sugar100	2017-06-05	2017156	23
A12-Ls-SuMb1-100	900067000091654	raitro	Expt-1	BDAP1Sugar100	2017-06-06	2017157	23
A12-Ls-SuMb1-100	900067000091654	raitro	Expt-1	BDAP1Sugar100	2017-06-06	2017157	23
A12-Ls-SuMb1-100	900067000091654	raitro	Expt-1	BDAP1Sugar100	2017-06-08	2017159	23
A12-Ls-SuMb1-100	900067000091654	raitro	Expt-1	BDAP1Sugar100	2017-06-08	2017159	23
A12-Ls-SuMb1-100	900067000091654	raitro	Expt-1	BDAP1Sugar100	2017-06-08	2017159	23
A12-Ls-SuMb1-100	900067000091654	raitro	Expt-1	BDAP1Sugar100	2017-06-08	2017159	23
A12-Ls-SuMb1-100	900067000091654	raitro	Expt-1	BDAP1Sugar100	2017-06-09	2017160	23
A12-Ls-SuMb1-100	900067000091654	raitro	Expt-1	BDAP1Sugar100	2017-06-09	2017160	23
A12-Ls-SuMb1-100	900067000091654	raitro	Expt-1	BDAP1Sugar100	2017-06-10	2017161	23
A12-Ls-SuMb1-100	900067000091654	raitro	Expt-1	BDAP1Sugar100	2017-06-10	2017161	23
A12-Ls-SuMb1-100	900067000091654	raitro	Expt-1	BDAP1Sugar100	2017-06-11	2017162	24
A12-Ls-SuMb1-100	900067000091654	raitro	Expt-1	BDAP1Sugar100	2017-06-12	2017163	24
A12-Ls-SuMb1-100	900067000091654	raitro	Expt-1	BDAP1Sugar100	2017-06-13	2017164	24
A12-Ls-SuMb1-100	900067000091654	raitro	Expt-1	BDAP1Sugar100	2017-06-13	2017164	24
A12-Ls-SuMb1-100	900067000091654	raitro	Expt-1	BDAP1Sugar100	2017-06-13	2017164	24
A12-Ls-SuMb1-100	900067000091654	raitro	Expt-1	BDAP1Sugar100	2017-06-13	2017164	24
A12-Ls-SuMb1-100	900067000091654	raitro	Expt-1	BDAP1Sugar100	2017-06-13	2017164	24
A12-Ls-SuMb1-100	900067000091654	raitro	Expt-1	BDAP1Sugar100	2017-06-13	2017164	24
A12-Ls-SuMb1-100	900067000091654	raitro	Expt-1	BDAP1Sugar100	2017-06-14	2017165	24
A12-Ls-SuMb1-100	900067000091654	raitro	Expt-1	BDAP1Sugar100	2017-06-14	2017165	24
A12-Ls-SuMb1-100	900067000091654	raitro	Expt-1	BDAP1Sugar100	2017-06-14	2017165	24
A12-Ls-SuMb1-100	900067000091654	raitro	Expt-1	BDAP1Sugar100	2017-06-14	2017165	24
A12-Ls-SuMb1-100	900067000091654	raitro	Expt-1	BDAP1Sugar100	2017-06-14	2017165	24
A12-Ls-SuMb1-100	900067000091654	raitro	Expt-1	BDAP1Sugar100	2017-06-14	2017165	24
A12-Ls-SuMb1-100	900067000091654	raitro	Expt-1	BDAP1Sugar100	2017-06-16	2017167	24
A12-Ls-SuMb1-100	900067000091654	raitro	Expt-1	BDAP1Sugar100	2017-06-16	2017167	24
A12-Ls-SuMb1-100	900067000091654	raitro	Expt-1	BDAP1Sugar100	2017-06-16	2017167	24
A12-Ls-SuMb1-100	900067000091654	raitro	Expt-1	BDAP1Sugar100	2017-06-16	2017167	24
A12-Ls-SuMb1-100	900067000091654	raitro	Expt-1	BDAP1Sugar100	2017-06-16	2017167	24
A12-Ls-SuMb1-100	900067000091654	raitro	Expt-1	BDAP1Sugar100	2017-06-16	2017167	24
A12-Ls-SuMb1-100	900067000091654	raitro	Expt-1	BDAP1Sugar100	2017-06-16	2017167	24
A12-Ls-SuMb1-100	900067000091654	raitro	Expt-1	BDAP1Sugar100	2017-06-16	2017167	24
A12-Ls-SuMb1-100	900067000091654	raitro	Expt-1	BDAP1Sugar100	2017-06-16	2017167	24
A12-Ls-SuMb1-100	900067000091654	raitro	Expt-1	BDAP1Sugar100	2017-06-16	2017167	24
A12-Ls-SuMb1-100	900067000091654	raitro	Expt-1	BDAP1Sugar100	2017-06-16	2017167	24
A12-Ls-SuMb1-100	900067000091654	raitro	Expt-1	BDAP1Sugar100	2017-06-16	2017167	24
A12-Ls-SuMb1-100	900067000091654	raitro	Expt-1	BDAP1Sugar100	2017-06-16	2017167	24
A12-Ls-SuMb1-100	900067000091654	raitro	Expt-1	BDAP1Sugar100	2017-06-16	2017167	24
A12-Ls-SuMb1-100	900067000091654	raitro	Expt-1	BDAP1Sugar100	2017-06-16	2017167	24
A12-Ls-SuMb1-100	900067000091654	raitro	Expt-1	BDAP1Sugar100	2017-06-16	2017167	24
A12-Ls-SuMb1-100	900067000091654	raitro	Expt-1	BDAP1Sugar100	2017-06-16	2017167	24
A12-Ls-SuMb1-100	900067000091654	raitro	Expt-1	BDAP1Sugar100	2017-06-16	2017167	24
A12-Ls-SuMb1-100	900067000091654	raitro	Expt-1	BDAP1Sugar100	2017-06-16	2017167	24
A12-Ls-SuMb1-100	900067000091654	raitro	Expt-1	BDAP1Sugar100	2017-06-16	2017167	24
A12-Ls-SuMb1-100	900067000091654	raitro	Expt-1	BDAP1Sugar100	2017-06-16	2017167	24
A12-Ls-SuMb1-100	900067000091654	raitro	Expt-1	BDAP1Sugar100	2017-06-16	2017167	24
A12-Ls-SuMb1-100	900067000091654	raitro	Expt-1	BDAP1Sugar100	2017-06-17	2017168	24
A12-Ls-SuMb1-100	900067000091654	raitro	Expt-1	BDAP1Sugar100	2017-06-18	2017169	25
A12-Ls-SuMb1-100	900067000091654	raitro	Expt-1	BDAP1Sugar100	2017-06-18	2017169	25
A12-Ls-SuMb1-100	900067000091654	raitro	Expt-1	BDAP1Sugar100	2017-06-19	2017170	25
A12-Ls-SuMb1-100	900067000091654	raitro	Expt-1	BDAP1Sugar100	2017-06-20	2017171	25
A12-Ls-SuMb1-100	900067000091654	raitro	Expt-1	BDAP1Sugar100	2017-06-21	2017172	25
A12-Ls-SuMb1-100	900067000091654	raitro	Expt-1	BDAP1Sugar100	2017-06-21	2017172	25
A12-Ls-SuMb1-100	900067000091654	raitro	Expt-1	BDAP1Sugar100	2017-06-21	2017172	25
A12-Ls-SuMb1-100	900067000091654	raitro	Expt-1	BDAP1Sugar100	2017-06-21	2017172	25
A12-Ls-SuMb1-100	900067000091654	raitro	Expt-1	BDAP1Sugar100	2017-06-21	2017172	25
A12-Ls-SuMb1-100	900067000091654	raitro	Expt-1	BDAP1Sugar100	2017-06-24	2017175	25
A12-Ls-SuMb1-100	900067000091654	raitro	Expt-1	BDAP1Sugar100	2017-06-24	2017175	25
A12-Ls-SuMb1-100	900067000091654	raitro	Expt-1	BDAP1Sugar100	2017-06-24	2017175	25
A12-Ls-SuMb1-100	900067000091654	raitro	Expt-1	BDAP1Sugar100	2017-06-24	2017175	25
A12-Ls-SuMb1-100	900067000091654	raitro	Expt-1	BDAP1Sugar100	2017-06-24	2017175	25
A12-Ls-SuMb1-100	900067000091654	raitro	Expt-1	BDAP1Sugar100	2017-06-24	2017175	25
A12-Ls-SuMb1-100	900067000091654	raitro	Expt-1	BDAP1Sugar100	2017-06-24	2017175	25
A12-Ls-SuMb1-100	900067000091654	raitro	Expt-1	BDAP1Sugar100	2017-06-24	2017175	25
A12-Ls-SuMb1-100	900067000091654	raitro	Expt-1	BDAP1Sugar100	2017-06-24	2017175	25
A12-Ls-SuMb1-100	900067000091654	raitro	Expt-1	BDAP1Sugar100	2017-06-24	2017175	25
A12-Ls-SuMb1-100	900067000091654	raitro	Expt-1	BDAP1Sugar100	2017-06-24	2017175	25
A12-Ls-SuMb1-100	900067000091654	raitro	Expt-1	BDAP1Sugar100	2017-06-24	2017175	25
A12-Ls-SuMb1-100	900067000091654	raitro	Expt-1	BDAP1Sugar100	2017-06-24	2017175	25
A12-Ls-SuMb1-100	900067000091654	raitro	Expt-1	BDAP1Sugar100	2017-06-24	2017175	25
A12-Ls-SuMb1-100	900067000091654	raitro	Expt-1	BDAP1Sugar100	2017-06-24	2017175	25
A12-Ls-SuMb1-100	900067000091654	raitro	Expt-1	BDAP1Sugar100	2017-06-24	2017175	25
A12-Ls-SuMb1-100	900067000091654	raitro	Expt-1	BDAP1Sugar100	2017-06-24	2017175	25
A12-Ls-SuMb1-100	900067000091654	raitro	Expt-1	BDAP1Sugar100	2017-06-24	2017175	25
A12-Ls-SuMb1-100	900067000091654	raitro	Expt-1	BDAP1Sugar100	2017-06-24	2017175	25
A12-Ls-SuMb1-100	900067000091654	raitro	Expt-1	BDAP1Sugar100	2017-06-24	2017175	25
A12-Ls-SuMb1-100	900067000091654	raitro	Expt-1	BDAP1Sugar100	2017-06-24	2017175	25
A12-Ls-SuMb1-100	900067000091654	raitro	Expt-1	BDAP1Sugar100	2017-06-24	2017175	25
A12-Ls-SuMb1-100	900067000091654	raitro	Expt-1	BDAP1Sugar100	2017-06-24	2017175	25
A12-Ls-SuMb1-100	900067000091654	raitro	Expt-1	BDAP1Sugar100	2017-06-24	2017175	25
A12-Ls-SuMb1-100	900067000091654	raitro	Expt-1	BDAP1Sugar100	2017-06-24	2017175	25
A12-Ls-SuMb1-100	900067000091654	raitro	Expt-1	BDAP1Sugar100	2017-06-24	2017175	25
A12-Ls-SuMb1-100	900067000091654	raitro	Expt-1	BDAP1Sugar100	2017-06-24	2017175	25
A12-Ls-SuMb1-100	900067000091654	raitro	Expt-1	BDAP1Sugar100	2017-06-24	2017175	25
A12-Ls-SuMb1-100	900067000091654	raitro	Expt-1	BDAP1Sugar100	2017-06-24	2017175	25
A12-Ls-SuMb1-100	900067000091654	raitro	Expt-1	BDAP1Sugar100	2017-06-24	2017175	25
A12-Ls-SuMb1-100	900067000091654	raitro	Expt-1	BDAP1Sugar100	2017-06-24	2017175	25
A12-Ls-SuMb1-100	900067000091654	raitro	Expt-1	BDAP1Sugar100	2017-06-25	2017176	26
A12-Ls-SuMb1-100	900067000091654	raitro	Expt-1	BDAP1Sugar100	2017-06-25	2017176	26
A12-Ls-SuMb1-100	900067000091654	raitro	Expt-1	BDAP1Sugar100	2017-06-25	2017176	26
A12-Ls-SuMb1-100	900067000091654	raitro	Expt-1	BDAP1Sugar100	2017-06-25	2017176	26
A12-Ls-SuMb1-100	900067000091654	raitro	Expt-1	BDAP1Sugar100	2017-06-25	2017176	26
A12-Ls-SuMb1-100	900067000091654	raitro	Expt-1	BDAP1Sugar100	2017-06-25	2017176	26
A12-Ls-SuMb1-100	900067000091654	raitro	Expt-1	BDAP1Sugar100	2017-06-25	2017176	26
A12-Ls-SuMb1-100	900067000091654	raitro	Expt-1	BDAP1Sugar100	2017-06-25	2017176	26
A12-Ls-SuMb1-100	900067000091654	raitro	Expt-1	BDAP1Sugar100	2017-06-25	2017176	26
A12-Ls-SuMb1-100	900067000091654	raitro	Expt-1	BDAP1Sugar100	2017-06-25	2017176	26
A12-Ls-SuMb1-100	900067000091654	raitro	Expt-1	BDAP1Sugar100	2017-06-25	2017176	26
A12-Ls-SuMb1-100	900067000091654	raitro	Expt-1	BDAP1Sugar100	2017-06-25	2017176	26
A12-Ls-SuMb1-100	900067000091654	raitro	Expt-1	BDAP1Sugar100	2017-06-25	2017176	26
A12-Ls-SuMb1-100	900067000091654	raitro	Expt-1	BDAP1Sugar100	2017-06-25	2017176	26
A12-Ls-SuMb1-100	900067000091654	raitro	Expt-1	BDAP1Sugar100	2017-06-25	2017176	26
A12-Ls-SuMb1-100	900067000091654	raitro	Expt-1	BDAP1Sugar100	2017-06-26	2017177	26
A12-Ls-SuMb1-100	900067000091654	raitro	Expt-1	BDAP1Sugar100	2017-06-26	2017177	26
A12-Ls-SuMb1-100	900067000091654	raitro	Expt-1	BDAP1Sugar100	2017-06-26	2017177	26
A12-Ls-SuMb1-100	900067000091654	raitro	Expt-1	BDAP1Sugar100	2017-06-26	2017177	26
A12-Ls-SuMb1-100	900067000091654	raitro	Expt-1	BDAP1Sugar100	2017-06-26	2017177	26
A12-Ls-SuMb1-100	900067000091654	raitro	Expt-1	BDAP1Sugar100	2017-06-26	2017177	26
A12-Ls-SuMb1-100	900067000091654	raitro	Expt-1	BDAP1Sugar100	2017-06-26	2017177	26
A12-Ls-SuMb1-100	900067000091654	raitro	Expt-1	BDAP1Sugar100	2017-06-26	2017177	26
A12-Ls-SuMb1-100	900067000091654	raitro	Expt-1	BDAP1Sugar100	2017-06-26	2017177	26
A12-Ls-SuMb1-100	900067000091654	raitro	Expt-1	BDAP1Sugar100	2017-06-26	2017177	26
A12-Ls-SuMb1-100	900067000091654	raitro	Expt-1	BDAP1Sugar100	2017-06-26	2017177	26
A12-Ls-SuMb1-100	900067000091654	raitro	Expt-1	BDAP1Sugar100	2017-06-26	2017177	26
A12-Ls-SuMb1-100	900067000091654	raitro	Expt-1	BDAP1Sugar100	2017-06-27	2017178	26
A12-Ls-SuMb1-100	900067000091654	raitro	Expt-1	BDAP1Sugar100	2017-06-27	2017178	26
A12-Ls-SuMb1-100	900067000091654	raitro	Expt-1	BDAP1Sugar100	2017-06-27	2017178	26
A12-Ls-SuMb1-100	900067000091654	raitro	Expt-1	BDAP1Sugar100	2017-06-27	2017178	26
A12-Ls-SuMb1-100	900067000091654	raitro	Expt-1	BDAP1Sugar100	2017-06-27	2017178	26
A12-Ls-SuMb1-100	900067000091654	raitro	Expt-1	BDAP1Sugar100	2017-06-27	2017178	26
A12-Ls-SuMb1-100	900067000091654	raitro	Expt-1	BDAP1Sugar100	2017-06-27	2017178	26
A12-Ls-SuMb1-100	900067000091654	raitro	Expt-1	BDAP1Sugar100	2017-06-27	2017178	26
A12-Ls-SuMb1-100	900067000091654	raitro	Expt-1	BDAP1Sugar100	2017-06-27	2017178	26
A12-Ls-SuMb1-100	900067000091654	raitro	Expt-1	BDAP1Sugar100	2017-06-27	2017178	26
A12-Ls-SuMb1-100	900067000091654	raitro	Expt-1	BDAP1Sugar100	2017-06-27	2017178	26
A12-Ls-SuMb1-100	900067000091654	raitro	Expt-1	BDAP1Sugar100	2017-06-27	2017178	26
A12-Ls-SuMb1-100	900067000091654	raitro	Expt-1	BDAP1Sugar100	2017-06-27	2017178	26
A12-Ls-SuMb1-100	900067000091654	raitro	Expt-1	BDAP1Sugar100	2017-06-27	2017178	26
A12-Ls-SuMb1-100	900067000091654	raitro	Expt-1	BDAP1Sugar100	2017-06-27	2017178	26
A12-Ls-SuMb1-100	900067000091654	raitro	Expt-1	BDAP1Sugar100	2017-06-27	2017178	26
A12-Ls-SuMb1-100	900067000091654	raitro	Expt-1	BDAP1Sugar100	2017-06-27	2017178	26
A12-Ls-SuMb1-100	900067000091654	raitro	Expt-1	BDAP1Sugar100	2017-06-27	2017178	26
A12-Ls-SuMb1-100	900067000091654	raitro	Expt-1	BDAP1Sugar100	2017-06-27	2017178	26
A12-Ls-SuMb1-100	900067000091654	raitro	Expt-1	BDAP1Sugar100	2017-06-27	2017178	26
A12-Ls-SuMb1-100	900067000091654	raitro	Expt-1	BDAP1Sugar100	2017-06-27	2017178	26
A12-Ls-SuMb1-100	900067000091654	raitro	Expt-1	BDAP1Sugar100	2017-06-27	2017178	26
A12-Ls-SuMb1-100	900067000091654	raitro	Expt-1	BDAP1Sugar100	2017-06-27	2017178	26
A12-Ls-SuMb1-100	900067000091654	raitro	Expt-1	BDAP1Sugar100	2017-06-27	2017178	26
A12-Ls-SuMb1-100	900067000091654	raitro	Expt-1	BDAP1Sugar100	2017-06-27	2017178	26
A12-Ls-SuMb1-100	900067000091654	raitro	Expt-1	BDAP1Sugar100	2017-06-27	2017178	26
A12-Ls-SuMb1-100	900067000091654	raitro	Expt-1	BDAP1Sugar100	2017-06-27	2017178	26
A12-Ls-SuMb1-100	900067000091654	raitro	Expt-1	BDAP1Sugar100	2017-06-27	2017178	26
A12-Ls-SuMb1-100	900067000091654	raitro	Expt-1	BDAP1Sugar100	2017-06-27	2017178	26
A12-Ls-SuMb1-100	900067000091654	raitro	Expt-1	BDAP1Sugar100	2017-06-28	2017179	26
A12-Ls-SuMb1-100	900067000091654	raitro	Expt-1	BDAP1Sugar100	2017-06-28	2017179	26
A12-Ls-SuMb1-100	900067000091654	raitro	Expt-1	BDAP1Sugar100	2017-06-28	2017179	26
A12-Ls-SuMb1-100	900067000091654	raitro	Expt-1	BDAP1Sugar100	2017-06-28	2017179	26
A12-Ls-SuMb1-100	900067000091654	raitro	Expt-1	BDAP1Sugar100	2017-06-28	2017179	26
A12-Ls-SuMb1-100	900067000091654	raitro	Expt-1	BDAP1Sugar100	2017-06-28	2017179	26
A12-Ls-SuMb1-100	900067000091654	raitro	Expt-1	BDAP1Sugar100	2017-06-28	2017179	26
A12-Ls-SuMb1-100	900067000091654	raitro	Expt-1	BDAP1Sugar100	2017-06-28	2017179	26
A12-Ls-SuMb1-100	900067000091654	raitro	Expt-1	BDAP1Sugar100	2017-06-28	2017179	26
A12-Ls-SuMb1-100	900067000091654	raitro	Expt-1	BDAP1Sugar100	2017-06-28	2017179	26
A12-Ls-SuMb1-100	900067000091654	raitro	Expt-1	BDAP1Sugar100	2017-06-28	2017179	26
A12-Ls-SuMb1-100	900067000091654	raitro	Expt-1	BDAP1Sugar100	2017-06-28	2017179	26
A12-Ls-SuMb1-100	900067000091654	raitro	Expt-1	BDAP1Sugar100	2017-06-28	2017179	26
A12-Ls-SuMb1-100	900067000091654	raitro	Expt-1	BDAP1Sugar100	2017-06-28	2017179	26
A12-Ls-SuMb1-100	900067000091654	raitro	Expt-1	BDAP1Sugar100	2017-06-28	2017179	26
A12-Ls-SuMb1-100	900067000091654	raitro	Expt-1	BDAP1Sugar100	2017-06-28	2017179	26
A12-Ls-SuMb1-100	900067000091654	raitro	Expt-1	BDAP1Sugar100	2017-06-28	2017179	26
A12-Ls-SuMb1-100	900067000091654	raitro	Expt-1	BDAP1Sugar100	2017-06-28	2017179	26
A12-Ls-SuMb1-100	900067000091654	raitro	Expt-1	BDAP1Sugar100	2017-06-28	2017179	26
A12-Ls-SuMb1-100	900067000091654	raitro	Expt-1	BDAP1Sugar100	2017-06-28	2017179	26
A12-Ls-SuMb1-100	900067000091654	raitro	Expt-1	BDAP1Sugar100	2017-06-28	2017179	26
A12-Ls-SuMb1-100	900067000091654	raitro	Expt-1	BDAP1Sugar100	2017-06-28	2017179	26
A12-Ls-SuMb1-100	900067000091654	raitro	Expt-1	BDAP1Sugar100	2017-06-28	2017179	26
A12-Ls-SuMb1-100	900067000091654	raitro	Expt-1	BDAP1Sugar100	2017-06-28	2017179	26
A12-Ls-SuMb1-100	900067000091654	raitro	Expt-1	BDAP1Sugar100	2017-06-28	2017179	26
A12-Ls-SuMb1-100	900067000091654	raitro	Expt-1	BDAP1Sugar100	2017-06-28	2017179	26
A12-Ls-SuMb1-100	900067000091654	raitro	Expt-1	BDAP1Sugar100	2017-06-28	2017179	26
A12-Ls-SuMb1-100	900067000091654	raitro	Expt-1	BDAP1Sugar100	2017-06-28	2017179	26
A12-Ls-SuMb1-100	900067000091654	raitro	Expt-1	BDAP1Sugar100	2017-06-28	2017179	26
A12-Ls-SuMb1-100	900067000091654	raitro	Expt-1	BDAP1Sugar100	2017-06-28	2017179	26
A12-Ls-SuMb1-100	900067000091654	raitro	Expt-1	BDAP1Sugar100	2017-06-28	2017179	26
A12-Ls-SuMb1-100	900067000091654	raitro	Expt-1	BDAP1Sugar100	2017-06-28	2017179	26
A12-Ls-SuMb1-100	900067000091654	raitro	Expt-1	BDAP1Sugar100	2017-06-28	2017179	26
A12-Ls-SuMb1-100	900067000091654	raitro	Expt-1	BDAP1Sugar100	2017-06-28	2017179	26
A12-Ls-SuMb1-100	900067000091654	raitro	Expt-1	BDAP1Sugar100	2017-06-28	2017179	26
A12-Ls-SuMb1-100	900067000091654	raitro	Expt-1	BDAP1Sugar100	2017-06-28	2017179	26
A12-Ls-SuMb1-100	900067000091654	raitro	Expt-1	BDAP1Sugar100	2017-06-28	2017179	26
A12-Ls-SuMb1-100	900067000091654	raitro	Expt-1	BDAP1Sugar100	2017-06-28	2017179	26
A12-Ls-SuMb1-100	900067000091654	raitro	Expt-1	BDAP1Sugar100	2017-06-28	2017179	26
A12-Ls-SuMb1-100	900067000091654	raitro	Expt-1	BDAP1Sugar100	2017-06-28	2017179	26
A12-Ls-SuMb1-100	900067000091654	raitro	Expt-1	BDAP1Sugar100	2017-06-28	2017179	26
A12-Ls-SuMb1-100	900067000091654	raitro	Expt-1	BDAP1Sugar100	2017-06-28	2017179	26
A12-Ls-SuMb1-100	900067000091654	raitro	Expt-1	BDAP1Sugar100	2017-06-28	2017179	26
A12-Ls-SuMb1-100	900067000091654	raitro	Expt-1	BDAP1Sugar100	2017-06-28	2017179	26
A12-Ls-SuMb1-100	900067000091654	raitro	Expt-1	BDAP1Sugar100	2017-06-28	2017179	26
A12-Ls-SuMb1-100	900067000091654	raitro	Expt-1	BDAP1Sugar100	2017-06-28	2017179	26
A12-Ls-SuMb1-100	900067000091654	raitro	Expt-1	BDAP1Sugar100	2017-06-28	2017179	26
A12-Ls-SuMb1-100	900067000091654	raitro	Expt-1	BDAP1Sugar100	2017-06-28	2017179	26
A12-Ls-SuMb1-100	900067000091654	raitro	Expt-1	BDAP1Sugar100	2017-06-28	2017179	26
A12-Ls-SuMb1-100	900067000091654	raitro	Expt-1	BDAP1Sugar100	2017-06-28	2017179	26
A12-Ls-SuMb1-100	900067000091654	raitro	Expt-1	BDAP1Sugar100	2017-06-29	2017180	26
A12-Ls-SuMb1-100	900067000091654	raitro	Expt-1	BDAP1Sugar100	2017-06-29	2017180	26
A12-Ls-SuMb1-100	900067000091654	raitro	Expt-1	BDAP1Sugar100	2017-06-29	2017180	26
A12-Ls-SuMb1-100	900067000091654	raitro	Expt-1	BDAP1Sugar100	2017-06-29	2017180	26
A12-Ls-SuMb1-100	900067000091654	raitro	Expt-1	BDAP1Sugar100	2017-06-29	2017180	26
A12-Ls-SuMb1-100	900067000091654	raitro	Expt-1	BDAP1Sugar100	2017-06-29	2017180	26
A12-Ls-SuMb1-100	900067000091654	raitro	Expt-1	BDAP1Sugar100	2017-06-29	2017180	26
A12-Ls-SuMb1-100	900067000091654	raitro	Expt-1	BDAP1Sugar100	2017-06-29	2017180	26
A12-Ls-SuMb1-100	900067000091654	raitro	Expt-1	BDAP1Sugar100	2017-06-29	2017180	26
A12-Ls-SuMb1-100	900067000091654	raitro	Expt-1	BDAP1Sugar100	2017-06-29	2017180	26
A12-Ls-SuMb1-100	900067000091654	raitro	Expt-1	BDAP1Sugar100	2017-06-29	2017180	26
A12-Ls-SuMb1-100	900067000091654	raitro	Expt-1	BDAP1Sugar100	2017-06-29	2017180	26
A12-Ls-SuMb1-100	900067000091654	raitro	Expt-1	BDAP1Sugar100	2017-06-29	2017180	26
A12-Ls-SuMb1-100	900067000091654	raitro	Expt-1	BDAP1Sugar100	2017-06-29	2017180	26
A12-Ls-SuMb1-100	900067000091654	raitro	Expt-1	BDAP1Sugar100	2017-06-29	2017180	26
A12-Ls-SuMb1-100	900067000091654	raitro	Expt-1	BDAP1Sugar100	2017-06-29	2017180	26
A12-Ls-SuMb1-100	900067000091654	raitro	Expt-1	BDAP1Sugar100	2017-06-29	2017180	26
A12-Ls-SuMb1-100	900067000091654	raitro	Expt-1	BDAP1Sugar100	2017-06-29	2017180	26
A12-Ls-SuMb1-100	900067000091654	raitro	Expt-1	BDAP1Sugar100	2017-06-29	2017180	26
A12-Ls-SuMb1-100	900067000091654	raitro	Expt-1	BDAP1Sugar100	2017-06-29	2017180	26
A12-Ls-SuMb1-100	900067000091654	raitro	Expt-1	BDAP1Sugar100	2017-06-29	2017180	26
A12-Ls-SuMb1-100	900067000091654	raitro	Expt-1	BDAP1Sugar100	2017-06-29	2017180	26
A12-Ls-SuMb1-100	900067000091654	raitro	Expt-1	BDAP1Sugar100	2017-06-29	2017180	26
A12-Ls-SuMb1-100	900067000091654	raitro	Expt-1	BDAP1Sugar100	2017-06-29	2017180	26
A12-Ls-SuMb1-100	900067000091654	raitro	Expt-1	BDAP1Sugar100	2017-06-29	2017180	26
A12-Ls-SuMb1-100	900067000091654	raitro	Expt-1	BDAP1Sugar100	2017-06-29	2017180	26
A12-Ls-SuMb1-100	900067000091654	raitro	Expt-1	BDAP1Sugar100	2017-06-29	2017180	26
A12-Ls-SuMb1-100	900067000091654	raitro	Expt-1	BDAP1Sugar100	2017-06-29	2017180	26
A12-Ls-SuMb1-100	900067000091654	raitro	Expt-1	BDAP1Sugar100	2017-06-29	2017180	26
A12-Ls-SuMb1-100	900067000091654	raitro	Expt-1	BDAP1Sugar100	2017-06-29	2017180	26
A12-Ls-SuMb1-100	900067000091654	raitro	Expt-1	BDAP1Sugar100	2017-06-29	2017180	26
A12-Ls-SuMb1-100	900067000091654	raitro	Expt-1	BDAP1Sugar100	2017-06-29	2017180	26
A12-Ls-SuMb1-100	900067000091654	raitro	Expt-1	BDAP1Sugar100	2017-06-29	2017180	26
A12-Ls-SuMb1-100	900067000091654	raitro	Expt-1	BDAP1Sugar100	2017-06-29	2017180	26
A12-Ls-SuMb1-100	900067000091654	raitro	Expt-1	BDAP1Sugar100	2017-06-29	2017180	26
A12-Ls-SuMb1-100	900067000091654	raitro	Expt-1	BDAP1Sugar100	2017-06-29	2017180	26
A12-Ls-SuMb1-100	900067000091654	raitro	Expt-1	BDAP1Sugar100	2017-06-29	2017180	26
A12-Ls-SuMb1-100	900067000091654	raitro	Expt-1	BDAP1Sugar100	2017-06-30	2017181	26
A12-Ls-SuMb1-100	900067000091654	raitro	Expt-1	BDAP1Sugar100	2017-06-30	2017181	26
A12-Ls-SuMb1-100	900067000091654	raitro	Expt-1	BDAP1Sugar100	2017-06-30	2017181	26
A12-Ls-SuMb1-100	900067000091654	raitro	Expt-1	BDAP1Sugar100	2017-06-30	2017181	26
A12-Ls-SuMb1-100	900067000091654	raitro	Expt-1	BDAP1Sugar100	2017-06-30	2017181	26
A12-Ls-SuMb1-100	900067000091654	raitro	Expt-1	BDAP1Sugar100	2017-06-30	2017181	26
A12-Ls-SuMb1-100	900067000091654	raitro	Expt-1	BDAP1Sugar100	2017-06-30	2017181	26
A12-Ls-SuMb1-100	900067000091654	raitro	Expt-1	BDAP1Sugar100	2017-06-30	2017181	26
A12-Ls-SuMb1-100	900067000091654	raitro	Expt-1	BDAP1Sugar100	2017-06-30	2017181	26
A12-Ls-SuMb1-100	900067000091654	raitro	Expt-1	BDAP1Sugar100	2017-06-30	2017181	26
A12-Ls-SuMb1-100	900067000091654	raitro	Expt-1	BDAP1Sugar100	2017-06-30	2017181	26
A12-Ls-SuMb1-100	900067000091654	raitro	Expt-1	BDAP1Sugar100	2017-06-30	2017181	26
A12-Ls-SuMb1-100	900067000091654	raitro	Expt-1	BDAP1Sugar100	2017-07-01	2017182	26
A12-Ls-SuMb1-100	900067000091654	raitro	Expt-1	BDAP1Sugar100	2017-07-01	2017182	26
A12-Ls-SuMb1-100	900067000091654	raitro	Expt-1	BDAP1Sugar100	2017-07-01	2017182	26
A12-Ls-SuMb1-100	900067000091654	raitro	Expt-1	BDAP1Sugar100	2017-07-01	2017182	26
A12-Ls-SuMb1-100	900067000091654	raitro	Expt-1	BDAP1Sugar100	2017-07-01	2017182	26
A12-Ls-SuMb1-100	900067000091654	raitro	Expt-1	BDAP1Sugar100	2017-07-01	2017182	26
A12-Ls-SuMb1-100	900067000091654	raitro	Expt-1	BDAP1Sugar100	2017-07-01	2017182	26
A12-Ls-SuMb1-100	900067000091654	raitro	Expt-1	BDAP1Sugar100	2017-07-01	2017182	26
A12-Ls-SuMb1-100	900067000091654	raitro	Expt-1	BDAP1Sugar100	2017-07-01	2017182	26
A12-Ls-SuMb1-100	900067000091654	raitro	Expt-1	BDAP1Sugar100	2017-07-01	2017182	26
A12-Ls-SuMb1-100	900067000091654	raitro	Expt-1	BDAP1Sugar100	2017-07-01	2017182	26
A12-Ls-SuMb1-100	900067000091654	raitro	Expt-1	BDAP1Sugar100	2017-07-01	2017182	26
A12-Ls-SuMb1-100	900067000091654	raitro	Expt-1	BDAP1Sugar100	2017-07-01	2017182	26
A12-Ls-SuMb1-100	900067000091654	raitro	Expt-1	BDAP1Sugar100	2017-07-01	2017182	26
A12-Ls-SuMb1-100	900067000091654	raitro	Expt-1	BDAP1Sugar100	2017-07-01	2017182	26
A12-Ls-SuMb1-100	900067000091654	raitro	Expt-1	BDAP1Sugar100	2017-07-01	2017182	26
A12-Ls-SuMb1-100	900067000091654	raitro	Expt-1	BDAP1Sugar100	2017-07-01	2017182	26
A12-Ls-SuMb1-100	900067000091654	raitro	Expt-1	BDAP1Sugar100	2017-07-01	2017182	26
A12-Ls-SuMb1-100	900067000091654	raitro	Expt-1	BDAP1Sugar100	2017-07-01	2017182	26
A12-Ls-SuMb1-100	900067000091654	raitro	Expt-1	BDAP1Sugar100	2017-07-01	2017182	26
A12-Ls-SuMb1-100	900067000091654	raitro	Expt-1	BDAP1Sugar100	2017-07-01	2017182	26
A12-Ls-SuMb1-100	900067000091654	raitro	Expt-1	BDAP1Sugar100	2017-07-01	2017182	26
A12-Ls-SuMb1-100	900067000091654	raitro	Expt-1	BDAP1Sugar100	2017-07-01	2017182	26
A12-Ls-SuMb1-100	900067000091654	raitro	Expt-1	BDAP1Sugar100	2017-07-01	2017182	26
A12-Ls-SuMb1-100	900067000091654	raitro	Expt-1	BDAP1Sugar100	2017-07-01	2017182	26
A12-Ls-SuMb1-100	900067000091654	raitro	Expt-1	BDAP1Sugar100	2017-07-01	2017182	26
A12-Ls-SuMb1-100	900067000091654	raitro	Expt-1	BDAP1Sugar100	2017-07-01	2017182	26
A12-Ls-SuMb1-100	900067000091654	raitro	Expt-1	BDAP1Sugar100	2017-07-01	2017182	26
A12-Ls-SuMb1-100	900067000091654	raitro	Expt-1	BDAP1Sugar100	2017-07-01	2017182	26
A12-Ls-SuMb1-100	900067000091654	raitro	Expt-1	BDAP1Sugar100	2017-07-01	2017182	26
A12-Ls-SuMb1-100	900067000091654	raitro	Expt-1	BDAP1Sugar100	2017-07-02	2017183	27
A12-Ls-SuMb1-100	900067000091654	raitro	Expt-1	BDAP1Sugar100	2017-07-02	2017183	27
A12-Ls-SuMb1-100	900067000091654	raitro	Expt-1	BDAP1Sugar100	2017-07-02	2017183	27
A12-Ls-SuMb1-100	900067000091654	raitro	Expt-1	BDAP1Sugar100	2017-07-02	2017183	27
A12-Ls-SuMb1-100	900067000091654	raitro	Expt-1	BDAP1Sugar100	2017-07-02	2017183	27
A12-Ls-SuMb1-100	900067000091654	raitro	Expt-1	BDAP1Sugar100	2017-07-02	2017183	27
A12-Ls-SuMb1-100	900067000091654	raitro	Expt-1	BDAP1Sugar100	2017-07-02	2017183	27
A12-Ls-SuMb1-100	900067000091654	raitro	Expt-1	BDAP1Sugar100	2017-07-02	2017183	27
A12-Ls-SuMb1-100	900067000091654	raitro	Expt-1	BDAP1Sugar100	2017-07-02	2017183	27
A12-Ls-SuMb1-100	900067000091654	raitro	Expt-1	BDAP1Sugar100	2017-07-02	2017183	27
A12-Ls-SuMb1-100	900067000091654	raitro	Expt-1	BDAP1Sugar100	2017-07-02	2017183	27
A12-Ls-SuMb1-100	900067000091654	raitro	Expt-1	BDAP1Sugar100	2017-07-02	2017183	27
A12-Ls-SuMb1-100	900067000091654	raitro	Expt-1	BDAP1Sugar100	2017-07-02	2017183	27
A12-Ls-SuMb1-100	900067000091654	raitro	Expt-1	BDAP1Sugar100	2017-07-02	2017183	27
A12-Ls-SuMb1-100	900067000091654	raitro	Expt-1	BDAP1Sugar100	2017-07-02	2017183	27
A12-Ls-SuMb1-100	900067000091654	raitro	Expt-1	BDAP1Sugar100	2017-07-02	2017183	27
A12-Ls-SuMb1-100	900067000091654	raitro	Expt-1	BDAP1Sugar100	2017-07-02	2017183	27
A12-Ls-SuMb1-100	900067000091654	raitro	Expt-1	BDAP1Sugar100	2017-07-02	2017183	27
A12-Ls-SuMb1-100	900067000091654	raitro	Expt-1	BDAP1Sugar100	2017-07-02	2017183	27
A12-Ls-SuMb1-100	900067000091654	raitro	Expt-1	BDAP1Sugar100	2017-07-02	2017183	27
A12-Ls-SuMb1-100	900067000091654	raitro	Expt-1	BDAP1Sugar100	2017-07-02	2017183	27
A12-Ls-SuMb1-100	900067000091654	raitro	Expt-1	BDAP1Sugar100	2017-07-03	2017184	27
A12-Ls-SuMb1-100	900067000091654	raitro	Expt-1	BDAP1Sugar100	2017-07-03	2017184	27
A12-Ls-SuMb1-100	900067000091654	raitro	Expt-1	BDAP1Sugar100	2017-07-03	2017184	27
A12-Ls-SuMb1-100	900067000091654	raitro	Expt-1	BDAP1Sugar100	2017-07-03	2017184	27
A12-Ls-SuMb1-100	900067000091654	raitro	Expt-1	BDAP1Sugar100	2017-07-03	2017184	27
A12-Ls-SuMb1-100	900067000091654	raitro	Expt-1	BDAP1Sugar100	2017-07-03	2017184	27
A12-Ls-SuMb1-100	900067000091654	raitro	Expt-1	BDAP1Sugar100	2017-07-03	2017184	27
A12-Ls-SuMb1-100	900067000091654	raitro	Expt-1	BDAP1Sugar100	2017-07-03	2017184	27
A12-Ls-SuMb1-100	900067000091654	raitro	Expt-1	BDAP1Sugar100	2017-07-03	2017184	27
A12-Ls-SuMb1-100	900067000091654	raitro	Expt-1	BDAP1Sugar100	2017-07-03	2017184	27
A12-Ls-SuMb1-100	900067000091654	raitro	Expt-1	BDAP1Sugar100	2017-07-03	2017184	27
A12-Ls-SuMb1-100	900067000091654	raitro	Expt-1	BDAP1Sugar100	2017-07-03	2017184	27
A12-Ls-SuMb1-100	900067000091654	raitro	Expt-1	BDAP1Sugar100	2017-07-03	2017184	27
A12-Ls-SuMb1-100	900067000091654	raitro	Expt-1	BDAP1Sugar100	2017-07-03	2017184	27
A12-Ls-SuMb1-100	900067000091654	raitro	Expt-1	BDAP1Sugar100	2017-07-03	2017184	27
A12-Ls-SuMb1-100	900067000091654	raitro	Expt-1	BDAP1Sugar100	2017-07-03	2017184	27
A12-Ls-SuMb1-100	900067000091654	raitro	Expt-1	BDAP1Sugar100	2017-07-03	2017184	27
A12-Ls-SuMb1-100	900067000091654	raitro	Expt-1	BDAP1Sugar100	2017-07-03	2017184	27
A12-Ls-SuMb1-100	900067000091654	raitro	Expt-1	BDAP1Sugar100	2017-07-03	2017184	27
A12-Ls-SuMb1-100	900067000091654	raitro	Expt-1	BDAP1Sugar100	2017-07-03	2017184	27
A12-Ls-SuMb1-100	900067000091654	raitro	Expt-1	BDAP1Sugar100	2017-07-04	2017185	27
A12-Ls-SuMb1-100	900067000091654	raitro	Expt-1	BDAP1Sugar100	2017-07-04	2017185	27
A12-Ls-SuMb1-100	900067000091654	raitro	Expt-1	BDAP1Sugar100	2017-07-04	2017185	27
A12-Ls-SuMb1-100	900067000091654	raitro	Expt-1	BDAP1Sugar100	2017-07-04	2017185	27
A12-Ls-SuMb1-100	900067000091654	raitro	Expt-1	BDAP1Sugar100	2017-07-04	2017185	27
A12-Ls-SuMb1-100	900067000091654	raitro	Expt-1	BDAP1Sugar100	2017-07-04	2017185	27
A12-Ls-SuMb1-100	900067000091654	raitro	Expt-1	BDAP1Sugar100	2017-07-04	2017185	27
A12-Ls-SuMb1-100	900067000091654	raitro	Expt-1	BDAP1Sugar100	2017-07-04	2017185	27
A12-Ls-SuMb1-100	900067000091654	raitro	Expt-1	BDAP1Sugar100	2017-07-04	2017185	27
A12-Ls-SuMb1-100	900067000091654	raitro	Expt-1	BDAP1Sugar100	2017-07-04	2017185	27
A12-Ls-SuMb1-100	900067000091654	raitro	Expt-1	BDAP1Sugar100	2017-07-04	2017185	27
A12-Ls-SuMb1-100	900067000091654	raitro	Expt-1	BDAP1Sugar100	2017-07-04	2017185	27
A12-Ls-SuMb1-100	900067000091654	raitro	Expt-1	BDAP1Sugar100	2017-07-04	2017185	27
A12-Ls-SuMb1-100	900067000091654	raitro	Expt-1	BDAP1Sugar100	2017-07-04	2017185	27
A12-Ls-SuMb1-100	900067000091654	raitro	Expt-1	BDAP1Sugar100	2017-07-04	2017185	27
A12-Ls-SuMb1-100	900067000091654	raitro	Expt-1	BDAP1Sugar100	2017-07-05	2017186	27
A12-Ls-SuMb1-100	900067000091654	raitro	Expt-1	BDAP1Sugar100	2017-07-05	2017186	27
A12-Ls-SuMb1-100	900067000091654	raitro	Expt-1	BDAP1Sugar100	2017-07-05	2017186	27
A12-Ls-SuMb1-100	900067000091654	raitro	Expt-1	BDAP1Sugar100	2017-07-05	2017186	27
A12-Ls-SuMb1-100	900067000091654	raitro	Expt-1	BDAP1Sugar100	2017-07-05	2017186	27
A12-Ls-SuMb1-100	900067000091654	raitro	Expt-1	BDAP1Sugar100	2017-07-05	2017186	27
A12-Ls-SuMb1-100	900067000091654	raitro	Expt-1	BDAP1Sugar100	2017-07-06	2017187	27
A12-Ls-SuMb1-100	900067000091654	raitro	Expt-1	BDAP1Sugar100	2017-07-06	2017187	27
A12-Ls-SuMb1-100	900067000091654	raitro	Expt-1	BDAP1Sugar100	2017-07-06	2017187	27
A12-Ls-SuMb1-100	900067000091654	raitro	Expt-1	BDAP1Sugar100	2017-07-06	2017187	27
A12-Ls-SuMb1-100	900067000091654	raitro	Expt-1	BDAP1Sugar100	2017-07-06	2017187	27
A12-Ls-SuMb1-100	900067000091654	raitro	Expt-1	BDAP1Sugar100	2017-07-06	2017187	27
A12-Ls-SuMb1-100	900067000091654	raitro	Expt-1	BDAP1Sugar100	2017-07-06	2017187	27
A12-Ls-SuMb1-100	900067000091654	raitro	Expt-1	BDAP1Sugar100	2017-07-06	2017187	27
A12-Ls-SuMb1-100	900067000091654	raitro	Expt-1	BDAP1Sugar100	2017-07-07	2017188	27
A12-Ls-SuMb1-100	900067000091654	raitro	Expt-1	BDAP1Sugar100	2017-07-07	2017188	27
A12-Ls-SuMb1-100	900067000091654	raitro	Expt-1	BDAP1Sugar100	2017-07-07	2017188	27
A12-Ls-SuMb1-100	900067000091654	raitro	Expt-1	BDAP1Sugar100	2017-07-07	2017188	27
A12-Ls-SuMb1-100	900067000091654	raitro	Expt-1	BDAP1Sugar100	2017-07-07	2017188	27
A12-Ls-SuMb1-100	900067000091654	raitro	Expt-1	BDAP1Sugar100	2017-07-07	2017188	27
A12-Ls-SuMb1-100	900067000091654	raitro	Expt-1	BDAP1Sugar100	2017-07-07	2017188	27
A12-Ls-SuMb1-100	900067000091654	raitro	Expt-1	BDAP1Sugar100	2017-07-07	2017188	27
A12-Ls-SuMb1-100	900067000091654	raitro	Expt-1	BDAP1Sugar100	2017-07-07	2017188	27
A12-Ls-SuMb1-100	900067000091654	raitro	Expt-1	BDAP1Sugar100	2017-07-07	2017188	27
A12-Ls-SuMb1-100	900067000091654	raitro	Expt-1	BDAP1Sugar100	2017-07-07	2017188	27
A12-Ls-SuMb1-100	900067000091654	raitro	Expt-1	BDAP1Sugar100	2017-07-07	2017188	27
A12-Ls-SuMb1-100	900067000091654	raitro	Expt-1	BDAP1Sugar100	2017-07-07	2017188	27
A12-Ls-SuMb1-100	900067000091654	raitro	Expt-1	BDAP1Sugar100	2017-07-07	2017188	27
A12-Ls-SuMb1-100	900067000091654	raitro	Expt-1	BDAP1Sugar100	2017-07-07	2017188	27
A12-Ls-SuMb1-100	900067000091654	raitro	Expt-1	BDAP1Sugar100	2017-07-07	2017188	27
A12-Ls-SuMb1-100	900067000091654	raitro	Expt-1	BDAP1Sugar100	2017-07-07	2017188	27
A12-Ls-SuMb1-100	900067000091654	raitro	Expt-1	BDAP1Sugar100	2017-07-07	2017188	27
A12-Ls-SuMb1-100	900067000091654	raitro	Expt-1	BDAP1Sugar100	2017-07-07	2017188	27
A12-Ls-SuMb1-100	900067000091654	raitro	Expt-1	BDAP1Sugar100	2017-07-07	2017188	27
A12-Ls-SuMb1-100	900067000091654	raitro	Expt-1	BDAP1Sugar100	2017-07-07	2017188	27
A12-Ls-SuMb1-100	900067000091654	raitro	Expt-1	BDAP1Sugar100	2017-07-07	2017188	27
A12-Ls-SuMb1-100	900067000091654	raitro	Expt-1	BDAP1Sugar100	2017-07-07	2017188	27
A12-Ls-SuMb1-100	900067000091654	raitro	Expt-1	BDAP1Sugar100	2017-07-07	2017188	27
A12-Ls-SuMb1-100	900067000091654	raitro	Expt-1	BDAP1Sugar100	2017-07-07	2017188	27
A12-Ls-SuMb1-100	900067000091654	raitro	Expt-1	BDAP1Sugar100	2017-07-07	2017188	27
A12-Ls-SuMb1-100	900067000091654	raitro	Expt-1	BDAP1Sugar100	2017-07-07	2017188	27
A12-Ls-SuMb1-100	900067000091654	raitro	Expt-1	BDAP1Sugar100	2017-07-07	2017188	27
A12-Ls-SuMb1-100	900067000091654	raitro	Expt-1	BDAP1Sugar100	2017-07-07	2017188	27
A12-Ls-SuMb1-100	900067000091654	raitro	Expt-1	BDAP1Sugar100	2017-07-07	2017188	27
A12-Ls-SuMb1-100	900067000091654	raitro	Expt-1	BDAP1Sugar100	2017-07-07	2017188	27
A12-Ls-SuMb1-100	900067000091654	raitro	Expt-1	BDAP1Sugar100	2017-07-07	2017188	27
A12-Ls-SuMb1-100	900067000091654	raitro	Expt-1	BDAP1Sugar100	2017-07-07	2017188	27
A12-Ls-SuMb1-100	900067000091654	raitro	Expt-1	BDAP1Sugar100	2017-07-07	2017188	27
A12-Ls-SuMb1-100	900067000091654	raitro	Expt-1	BDAP1Sugar100	2017-07-07	2017188	27
A12-Ls-SuMb1-100	900067000091654	raitro	Expt-1	BDAP1Sugar100	2017-07-09	2017190	28
A12-Ls-SuMb1-100	900067000091654	raitro	Expt-1	BDAP1Sugar100	2017-07-10	2017191	28
A12-Ls-SuMb1-100	900067000091654	raitro	Expt-1	BDAP1Sugar100	2017-07-10	2017191	28
A12-Ls-SuMb1-100	900067000091654	raitro	Expt-1	BDAP1Sugar100	2017-07-10	2017191	28
A12-Ls-SuMb1-100	900067000091654	raitro	Expt-1	BDAP1Sugar100	2017-07-10	2017191	28
A12-Ls-SuMb1-100	900067000091654	raitro	Expt-1	BDAP1Sugar100	2017-07-11	2017192	28
A12-Ls-SuMb1-100	900067000091654	raitro	Expt-1	BDAP1Sugar100	2017-07-11	2017192	28
A12-Ls-SuMb1-100	900067000091654	raitro	Expt-1	BDAP1Sugar100	2017-07-11	2017192	28
A12-Ls-SuMb1-100	900067000091654	raitro	Expt-1	BDAP1Sugar100	2017-07-11	2017192	28
A12-Ls-SuMb1-100	900067000091654	raitro	Expt-1	BDAP1Sugar100	2017-07-11	2017192	28
A12-Ls-SuMb1-100	900067000091654	raitro	Expt-1	BDAP1Sugar100	2017-07-11	2017192	28
A12-Ls-SuMb1-100	900067000091654	raitro	Expt-1	BDAP1Sugar100	2017-07-11	2017192	28
A12-Ls-SuMb1-100	900067000091654	raitro	Expt-1	BDAP1Sugar100	2017-07-11	2017192	28
A12-Ls-SuMb1-100	900067000091654	raitro	Expt-1	BDAP1Sugar100	2017-07-12	2017193	28
A12-Ls-SuMb1-100	900067000091654	raitro	Expt-1	BDAP1Sugar100	2017-07-12	2017193	28
A12-Ls-SuMb1-100	900067000091654	raitro	Expt-1	BDAP1Sugar100	2017-07-12	2017193	28
A12-Ls-SuMb1-100	900067000091654	raitro	Expt-1	BDAP1Sugar100	2017-07-12	2017193	28
A12-Ls-SuMb1-100	900067000091654	raitro	Expt-1	BDAP1Sugar100	2017-07-12	2017193	28
A12-Ls-SuMb1-100	900067000091654	raitro	Expt-1	BDAP1Sugar100	2017-07-12	2017193	28
A12-Ls-SuMb1-100	900067000091654	raitro	Expt-1	BDAP1Sugar100	2017-07-12	2017193	28
A12-Ls-SuMb1-100	900067000091654	raitro	Expt-1	BDAP1Sugar100	2017-07-12	2017193	28
A12-Ls-SuMb1-100	900067000091654	raitro	Expt-1	BDAP1Sugar100	2017-07-12	2017193	28
A12-Ls-SuMb1-100	900067000091654	raitro	Expt-1	BDAP1Sugar100	2017-07-12	2017193	28
A12-Ls-SuMb1-100	900067000091654	raitro	Expt-1	BDAP1Sugar100	2017-07-12	2017193	28
A12-Ls-SuMb1-100	900067000091654	raitro	Expt-1	BDAP1Sugar100	2017-07-12	2017193	28
A12-Ls-SuMb1-100	900067000091654	raitro	Expt-1	BDAP1Sugar100	2017-07-12	2017193	28
A12-Ls-SuMb1-100	900067000091654	raitro	Expt-1	BDAP1Sugar100	2017-07-12	2017193	28
A12-Ls-SuMb1-100	900067000091654	raitro	Expt-1	BDAP1Sugar100	2017-07-12	2017193	28
A12-Ls-SuMb1-100	900067000091654	raitro	Expt-1	BDAP1Sugar100	2017-07-12	2017193	28
A12-Ls-SuMb1-100	900067000091654	raitro	Expt-1	BDAP1Sugar100	2017-07-13	2017194	28
A12-Ls-SuMb1-100	900067000091654	raitro	Expt-1	BDAP1Sugar100	2017-07-13	2017194	28
A12-Ls-SuMb1-100	900067000091654	raitro	Expt-1	BDAP1Sugar100	2017-07-13	2017194	28
A12-Ls-SuMb1-100	900067000091654	raitro	Expt-1	BDAP1Sugar100	2017-07-13	2017194	28
A12-Ls-SuMb1-100	900067000091654	raitro	Expt-1	BDAP1Sugar100	2017-07-13	2017194	28
A12-Ls-SuMb1-100	900067000091654	raitro	Expt-1	BDAP1Sugar100	2017-07-13	2017194	28
A12-Ls-SuMb1-100	900067000091654	raitro	Expt-1	BDAP1Sugar100	2017-07-13	2017194	28
A12-Ls-SuMb1-100	900067000091654	raitro	Expt-1	BDAP1Sugar100	2017-07-13	2017194	28
A12-Ls-SuMb1-100	900067000091654	raitro	Expt-1	BDAP1Sugar100	2017-07-13	2017194	28
A12-Ls-SuMb1-100	900067000091654	raitro	Expt-1	BDAP1Sugar100	2017-07-14	2017195	28
A12-Ls-SuMb1-100	900067000091654	raitro	Expt-1	BDAP1Sugar100	2017-07-14	2017195	28
A12-Ls-SuMb1-100	900067000091654	raitro	Expt-1	BDAP1Sugar100	2017-07-14	2017195	28
A12-Ls-SuMb1-100	900067000091654	raitro	Expt-1	BDAP1Sugar100	2017-07-14	2017195	28
A12-Ls-SuMb1-100	900067000091654	raitro	Expt-1	BDAP1Sugar100	2017-07-14	2017195	28
A12-Ls-SuMb1-100	900067000091654	raitro	Expt-1	BDAP1Sugar100	2017-07-14	2017195	28
A12-Ls-SuMb1-100	900067000091654	raitro	Expt-1	BDAP1Sugar100	2017-07-14	2017195	28
A12-Ls-SuMb1-100	900067000091654	raitro	Expt-1	BDAP1Sugar100	2017-07-14	2017195	28
A12-Ls-SuMb1-100	900067000091654	raitro	Expt-1	BDAP1Sugar100	2017-07-14	2017195	28
A12-Ls-SuMb1-100	900067000091654	raitro	Expt-1	BDAP1Sugar100	2017-07-14	2017195	28
A12-Ls-SuMb1-100	900067000091654	raitro	Expt-1	BDAP1Sugar100	2017-07-14	2017195	28
A12-Ls-SuMb1-100	900067000091654	raitro	Expt-1	BDAP1Sugar100	2017-07-14	2017195	28
A12-Ls-SuMb1-100	900067000091654	raitro	Expt-1	BDAP1Sugar100	2017-07-14	2017195	28
A12-Ls-SuMb1-100	900067000091654	raitro	Expt-1	BDAP1Sugar100	2017-07-14	2017195	28
A12-Ls-SuMb1-100	900067000091654	raitro	Expt-1	BDAP1Sugar100	2017-07-14	2017195	28
A12-Ls-SuMb1-100	900067000091654	raitro	Expt-1	BDAP1Sugar100	2017-07-14	2017195	28
A12-Ls-SuMb1-100	900067000091654	raitro	Expt-1	BDAP1Sugar100	2017-07-14	2017195	28
A12-Ls-SuMb1-100	900067000091654	raitro	Expt-1	BDAP1Sugar100	2017-07-14	2017195	28
A12-Ls-SuMb1-100	900067000091654	raitro	Expt-1	BDAP1Sugar100	2017-07-14	2017195	28
A12-Ls-SuMb1-100	900067000091654	raitro	Expt-1	BDAP1Sugar100	2017-07-14	2017195	28
A12-Ls-SuMb1-100	900067000091654	raitro	Expt-1	BDAP1Sugar100	2017-07-14	2017195	28
A12-Ls-SuMb1-100	900067000091654	raitro	Expt-1	BDAP1Sugar100	2017-07-14	2017195	28
A12-Ls-SuMb1-100	900067000091654	raitro	Expt-1	BDAP1Sugar100	2017-07-14	2017195	28
A12-Ls-SuMb1-100	900067000091654	raitro	Expt-1	BDAP1Sugar100	2017-07-14	2017195	28
A12-Ls-SuMb1-100	900067000091654	raitro	Expt-1	BDAP1Sugar100	2017-07-14	2017195	28
A12-Ls-SuMb1-100	900067000091654	raitro	Expt-1	BDAP1Sugar100	2017-07-14	2017195	28
A12-Ls-SuMb1-100	900067000091654	raitro	Expt-1	BDAP1Sugar100	2017-07-14	2017195	28
A12-Ls-SuMb1-100	900067000091654	raitro	Expt-1	BDAP1Sugar100	2017-07-14	2017195	28
A12-Ls-SuMb1-100	900067000091654	raitro	Expt-1	BDAP1Sugar100	2017-07-14	2017195	28
A12-Ls-SuMb1-100	900067000091654	raitro	Expt-1	BDAP1Sugar100	2017-07-14	2017195	28
A12-Ls-SuMb1-100	900067000091654	raitro	Expt-1	BDAP1Sugar100	2017-07-14	2017195	28
A12-Ls-SuMb1-100	900067000091654	raitro	Expt-1	BDAP1Sugar100	2017-07-14	2017195	28
A12-Ls-SuMb1-100	900067000091654	raitro	Expt-1	BDAP1Sugar100	2017-07-14	2017195	28
A12-Ls-SuMb1-100	900067000091654	raitro	Expt-1	BDAP1Sugar100	2017-07-14	2017195	28
A12-Ls-SuMb1-100	900067000091654	raitro	Expt-1	BDAP1Sugar100	2017-07-14	2017195	28
A12-Ls-SuMb1-100	900067000091654	raitro	Expt-1	BDAP1Sugar100	2017-07-14	2017195	28
A12-Ls-SuMb1-100	900067000091654	raitro	Expt-1	BDAP1Sugar100	2017-07-14	2017195	28
A12-Ls-SuMb1-100	900067000091654	raitro	Expt-1	BDAP1Sugar100	2017-07-14	2017195	28
A12-Ls-SuMb1-100	900067000091654	raitro	Expt-1	BDAP1Sugar100	2017-07-14	2017195	28
A12-Ls-SuMb1-100	900067000091654	raitro	Expt-1	BDAP1Sugar100	2017-07-14	2017195	28
A12-Ls-SuMb1-100	900067000091654	raitro	Expt-1	BDAP1Sugar100	2017-07-14	2017195	28
A12-Ls-SuMb1-100	900067000091654	raitro	Expt-1	BDAP1Sugar100	2017-07-14	2017195	28
A12-Ls-SuMb1-100	900067000091654	raitro	Expt-1	BDAP1Sugar100	2017-07-14	2017195	28
A12-Ls-SuMb1-100	900067000091654	raitro	Expt-1	BDAP1Sugar100	2017-07-14	2017195	28
A12-Ls-SuMb1-100	900067000091654	raitro	Expt-1	BDAP1Sugar100	2017-07-14	2017195	28
A12-Ls-SuMb1-100	900067000091654	raitro	Expt-1	BDAP1Sugar100	2017-07-14	2017195	28
A12-Ls-SuMb1-100	900067000091654	raitro	Expt-1	BDAP1Sugar100	2017-07-14	2017195	28
A12-Ls-SuMb1-100	900067000091654	raitro	Expt-1	BDAP1Sugar100	2017-07-14	2017195	28
A12-Ls-SuMb1-100	900067000091654	raitro	Expt-1	BDAP1Sugar100	2017-07-14	2017195	28
A12-Ls-SuMb1-100	900067000091654	raitro	Expt-1	BDAP1Sugar100	2017-07-14	2017195	28
A12-Ls-SuMb1-100	900067000091654	raitro	Expt-1	BDAP1Sugar100	2017-07-14	2017195	28
A12-Ls-SuMb1-100	900067000091654	raitro	Expt-1	BDAP1Sugar100	2017-07-14	2017195	28
A12-Ls-SuMb1-100	900067000091654	raitro	Expt-1	BDAP1Sugar100	2017-07-14	2017195	28
A12-Ls-SuMb1-100	900067000091654	raitro	Expt-1	BDAP1Sugar100	2017-07-14	2017195	28
A12-Ls-SuMb1-100	900067000091654	raitro	Expt-1	BDAP1Sugar100	2017-07-14	2017195	28
A12-Ls-SuMb1-100	900067000091654	raitro	Expt-1	BDAP1Sugar100	2017-07-14	2017195	28
A12-Ls-SuMb1-100	900067000091654	raitro	Expt-1	BDAP1Sugar100	2017-07-14	2017195	28
A12-Ls-SuMb1-100	900067000091654	raitro	Expt-1	BDAP1Sugar100	2017-07-14	2017195	28
A12-Ls-SuMb1-100	900067000091654	raitro	Expt-1	BDAP1Sugar100	2017-07-14	2017195	28
A12-Ls-SuMb1-100	900067000091654	raitro	Expt-1	BDAP1Sugar100	2017-07-14	2017195	28
A12-Ls-SuMb1-100	900067000091654	raitro	Expt-1	BDAP1Sugar100	2017-07-14	2017195	28
A12-Ls-SuMb1-100	900067000091654	raitro	Expt-1	BDAP1Sugar100	2017-07-14	2017195	28
A12-Ls-SuMb1-100	900067000091654	raitro	Expt-1	BDAP1Sugar100	2017-07-14	2017195	28
A12-Ls-SuMb1-100	900067000091654	raitro	Expt-1	BDAP1Sugar100	2017-07-14	2017195	28
A12-Ls-SuMb1-100	900067000091654	raitro	Expt-1	BDAP1Sugar100	2017-07-14	2017195	28
A12-Ls-SuMb1-100	900067000091654	raitro	Expt-1	BDAP1Sugar100	2017-07-14	2017195	28
A12-Ls-SuMb1-100	900067000091654	raitro	Expt-1	BDAP1Sugar100	2017-07-14	2017195	28
A12-Ls-SuMb1-100	900067000091654	raitro	Expt-1	BDAP1Sugar100	2017-07-14	2017195	28
A12-Ls-SuMb1-100	900067000091654	raitro	Expt-1	BDAP1Sugar100	2017-07-14	2017195	28
A12-Ls-SuMb1-100	900067000091654	raitro	Expt-1	BDAP1Sugar100	2017-07-14	2017195	28
A12-Ls-SuMb1-100	900067000091654	raitro	Expt-1	BDAP1Sugar100	2017-07-14	2017195	28
A12-Ls-SuMb1-100	900067000091654	raitro	Expt-1	BDAP1Sugar100	2017-07-14	2017195	28
A12-Ls-SuMb1-100	900067000091654	raitro	Expt-1	BDAP1Sugar100	2017-07-14	2017195	28
A12-Ls-SuMb1-100	900067000091654	raitro	Expt-1	BDAP1Sugar100	2017-07-14	2017195	28
A12-Ls-SuMb1-100	900067000091654	raitro	Expt-1	BDAP1Sugar100	2017-07-14	2017195	28
A12-Ls-SuMb1-100	900067000091654	raitro	Expt-1	BDAP1Sugar100	2017-07-14	2017195	28
A12-Ls-SuMb1-100	900067000091654	raitro	Expt-1	BDAP1Sugar100	2017-07-14	2017195	28
A12-Ls-SuMb1-100	900067000091654	raitro	Expt-1	BDAP1Sugar100	2017-07-14	2017195	28
A12-Ls-SuMb1-100	900067000091654	raitro	Expt-1	BDAP1Sugar100	2017-07-14	2017195	28
A12-Ls-SuMb1-100	900067000091654	raitro	Expt-1	BDAP1Sugar100	2017-07-14	2017195	28
A12-Ls-SuMb1-100	900067000091654	raitro	Expt-1	BDAP1Sugar100	2017-07-14	2017195	28
A12-Ls-SuMb1-100	900067000091654	raitro	Expt-1	BDAP1Sugar100	2017-07-14	2017195	28
A12-Ls-SuMb1-100	900067000091654	raitro	Expt-1	BDAP1Sugar100	2017-07-14	2017195	28
A12-Ls-SuMb1-100	900067000091654	raitro	Expt-1	BDAP1Sugar100	2017-07-14	2017195	28
A12-Ls-SuMb1-100	900067000091654	raitro	Expt-1	BDAP1Sugar100	2017-07-14	2017195	28
A12-Ls-SuMb1-100	900067000091654	raitro	Expt-1	BDAP1Sugar100	2017-07-14	2017195	28
A12-Ls-SuMb1-100	900067000091654	raitro	Expt-1	BDAP1Sugar100	2017-07-14	2017195	28
A12-Ls-SuMb1-100	900067000091654	raitro	Expt-1	BDAP1Sugar100	2017-07-14	2017195	28
A12-Ls-SuMb1-100	900067000091654	raitro	Expt-1	BDAP1Sugar100	2017-07-14	2017195	28
A12-Ls-SuMb1-100	900067000091654	raitro	Expt-1	BDAP1Sugar100	2017-07-14	2017195	28
A12-Ls-SuMb1-100	900067000091654	raitro	Expt-1	BDAP1Sugar100	2017-07-14	2017195	28
A12-Ls-SuMb1-100	900067000091654	raitro	Expt-1	BDAP1Sugar100	2017-07-14	2017195	28
A12-Ls-SuMb1-100	900067000091654	raitro	Expt-1	BDAP1Sugar100	2017-07-14	2017195	28
A12-Ls-SuMb1-100	900067000091654	raitro	Expt-1	BDAP1Sugar100	2017-07-14	2017195	28
A12-Ls-SuMb1-100	900067000091654	raitro	Expt-1	BDAP1Sugar100	2017-07-14	2017195	28
A12-Ls-SuMb1-100	900067000091654	raitro	Expt-1	BDAP1Sugar100	2017-07-14	2017195	28
A12-Ls-SuMb1-100	900067000091654	raitro	Expt-1	BDAP1Sugar100	2017-07-14	2017195	28
A12-Ls-SuMb1-100	900067000091654	raitro	Expt-1	BDAP1Sugar100	2017-07-15	2017196	28
A12-Ls-SuMb1-100	900067000091654	raitro	Expt-1	BDAP1Sugar100	2017-07-15	2017196	28
A12-Ls-SuMb1-100	900067000091654	raitro	Expt-1	BDAP1Sugar100	2017-07-15	2017196	28
A12-Ls-SuMb1-100	900067000091654	raitro	Expt-1	BDAP1Sugar100	2017-07-15	2017196	28
A12-Ls-SuMb1-100	900067000091654	raitro	Expt-1	BDAP1Sugar100	2017-07-15	2017196	28
A12-Ls-SuMb1-100	900067000091654	raitro	Expt-1	BDAP1Sugar100	2017-07-15	2017196	28
A12-Ls-SuMb1-100	900067000091654	raitro	Expt-1	BDAP1Sugar100	2017-07-15	2017196	28
A12-Ls-SuMb1-100	900067000091654	raitro	Expt-1	BDAP1Sugar100	2017-07-15	2017196	28
A12-Ls-SuMb1-100	900067000091654	raitro	Expt-1	BDAP1Sugar100	2017-07-15	2017196	28
A12-Ls-SuMb1-100	900067000091654	raitro	Expt-1	BDAP1Sugar100	2017-07-15	2017196	28
A12-Ls-SuMb1-100	900067000091654	raitro	Expt-1	BDAP1Sugar100	2017-07-15	2017196	28
A12-Ls-SuMb1-100	900067000091654	raitro	Expt-1	BDAP1Sugar100	2017-07-15	2017196	28
A12-Ls-SuMb1-100	900067000091654	raitro	Expt-1	BDAP1Sugar100	2017-07-15	2017196	28
A12-Ls-SuMb1-100	900067000091654	raitro	Expt-1	BDAP1Sugar100	2017-07-15	2017196	28
A12-Ls-SuMb1-100	900067000091654	raitro	Expt-1	BDAP1Sugar100	2017-07-15	2017196	28
A12-Ls-SuMb1-100	900067000091654	raitro	Expt-1	BDAP1Sugar100	2017-07-15	2017196	28
A12-Ls-SuMb1-100	900067000091654	raitro	Expt-1	BDAP1Sugar100	2017-07-15	2017196	28
A12-Ls-SuMb1-100	900067000091654	raitro	Expt-1	BDAP1Sugar100	2017-07-15	2017196	28
A12-Ls-SuMb1-100	900067000091654	raitro	Expt-1	BDAP1Sugar100	2017-07-15	2017196	28
A12-Ls-SuMb1-100	900067000091654	raitro	Expt-1	BDAP1Sugar100	2017-07-15	2017196	28
A12-Ls-SuMb1-100	900067000091654	raitro	Expt-1	BDAP1Sugar100	2017-07-15	2017196	28
A12-Ls-SuMb1-100	900067000091654	raitro	Expt-1	BDAP1Sugar100	2017-07-15	2017196	28
A12-Ls-SuMb1-100	900067000091654	raitro	Expt-1	BDAP1Sugar100	2017-07-15	2017196	28
A12-Ls-SuMb1-100	900067000091654	raitro	Expt-1	BDAP1Sugar100	2017-07-15	2017196	28
A12-Ls-SuMb1-100	900067000091654	raitro	Expt-1	BDAP1Sugar100	2017-07-15	2017196	28
A12-Ls-SuMb1-100	900067000091654	raitro	Expt-1	BDAP1Sugar100	2017-07-15	2017196	28
A12-Ls-SuMb1-100	900067000091654	raitro	Expt-1	BDAP1Sugar100	2017-07-15	2017196	28
A12-Ls-SuMb1-100	900067000091654	raitro	Expt-1	BDAP1Sugar100	2017-07-15	2017196	28
A12-Ls-SuMb1-100	900067000091654	raitro	Expt-1	BDAP1Sugar100	2017-07-15	2017196	28
A12-Ls-SuMb1-100	900067000091654	raitro	Expt-1	BDAP1Sugar100	2017-07-15	2017196	28
A12-Ls-SuMb1-100	900067000091654	raitro	Expt-1	BDAP1Sugar100	2017-07-15	2017196	28
A12-Ls-SuMb1-100	900067000091654	raitro	Expt-1	BDAP1Sugar100	2017-07-15	2017196	28
A12-Ls-SuMb1-100	900067000091654	raitro	Expt-1	BDAP1Sugar100	2017-07-15	2017196	28
A12-Ls-SuMb1-100	900067000091654	raitro	Expt-1	BDAP1Sugar100	2017-07-15	2017196	28
A12-Ls-SuMb1-100	900067000091654	raitro	Expt-1	BDAP1Sugar100	2017-07-15	2017196	28
A12-Ls-SuMb1-100	900067000091654	raitro	Expt-1	BDAP1Sugar100	2017-07-15	2017196	28
A12-Ls-SuMb1-100	900067000091654	raitro	Expt-1	BDAP1Sugar100	2017-07-15	2017196	28
A12-Ls-SuMb1-100	900067000091654	raitro	Expt-1	BDAP1Sugar100	2017-07-15	2017196	28
A12-Ls-SuMb1-100	900067000091654	raitro	Expt-1	BDAP1Sugar100	2017-07-15	2017196	28
A12-Ls-SuMb1-100	900067000091654	raitro	Expt-1	BDAP1Sugar100	2017-07-15	2017196	28
A12-Ls-SuMb1-100	900067000091654	raitro	Expt-1	BDAP1Sugar100	2017-07-15	2017196	28
A12-Ls-SuMb1-100	900067000091654	raitro	Expt-1	BDAP1Sugar100	2017-07-15	2017196	28
A12-Ls-SuMb1-100	900067000091654	raitro	Expt-1	BDAP1Sugar100	2017-07-15	2017196	28
A12-Ls-SuMb1-100	900067000091654	raitro	Expt-1	BDAP1Sugar100	2017-07-15	2017196	28
A12-Ls-SuMb1-100	900067000091654	raitro	Expt-1	BDAP1Sugar100	2017-07-15	2017196	28
A12-Ls-SuMb1-100	900067000091654	raitro	Expt-1	BDAP1Sugar100	2017-07-15	2017196	28
A12-Ls-SuMb1-100	900067000091654	raitro	Expt-1	BDAP1Sugar100	2017-07-15	2017196	28
A12-Ls-SuMb1-100	900067000091654	raitro	Expt-1	BDAP1Sugar100	2017-07-15	2017196	28
A12-Ls-SuMb1-100	900067000091654	raitro	Expt-1	BDAP1Sugar100	2017-07-15	2017196	28
A12-Ls-SuMb1-100	900067000091654	raitro	Expt-1	BDAP1Sugar100	2017-07-15	2017196	28
A12-Ls-SuMb1-100	900067000091654	raitro	Expt-1	BDAP1Sugar100	2017-07-15	2017196	28
A12-Ls-SuMb1-100	900067000091654	raitro	Expt-1	BDAP1Sugar100	2017-07-15	2017196	28
A12-Ls-SuMb1-100	900067000091654	raitro	Expt-1	BDAP1Sugar100	2017-07-15	2017196	28
A12-Ls-SuMb1-100	900067000091654	raitro	Expt-1	BDAP1Sugar100	2017-07-15	2017196	28
A12-Ls-SuMb1-100	900067000091654	raitro	Expt-1	BDAP1Sugar100	2017-07-15	2017196	28
A12-Ls-SuMb1-100	900067000091654	raitro	Expt-1	BDAP1Sugar100	2017-07-15	2017196	28
A12-Ls-SuMb1-100	900067000091654	raitro	Expt-1	BDAP1Sugar100	2017-07-15	2017196	28
A12-Ls-SuMb1-100	900067000091654	raitro	Expt-1	BDAP1Sugar100	2017-07-15	2017196	28
A12-Ls-SuMb1-100	900067000091654	raitro	Expt-1	BDAP1Sugar100	2017-07-15	2017196	28
A12-Ls-SuMb1-100	900067000091654	raitro	Expt-1	BDAP1Sugar100	2017-07-15	2017196	28
A12-Ls-SuMb1-100	900067000091654	raitro	Expt-1	BDAP1Sugar100	2017-07-15	2017196	28
A12-Ls-SuMb1-100	900067000091654	raitro	Expt-1	BDAP1Sugar100	2017-07-15	2017196	28
A12-Ls-SuMb1-100	900067000091654	raitro	Expt-1	BDAP1Sugar100	2017-07-15	2017196	28
A12-Ls-SuMb1-100	900067000091654	raitro	Expt-1	BDAP1Sugar100	2017-07-15	2017196	28
A12-Ls-SuMb1-100	900067000091654	raitro	Expt-1	BDAP1Sugar100	2017-07-15	2017196	28
A12-Ls-SuMb1-100	900067000091654	raitro	Expt-1	BDAP1Sugar100	2017-07-15	2017196	28
A12-Ls-SuMb1-100	900067000091654	raitro	Expt-1	BDAP1Sugar100	2017-07-15	2017196	28
A12-Ls-SuMb1-100	900067000091654	raitro	Expt-1	BDAP1Sugar100	2017-07-15	2017196	28
A12-Ls-SuMb1-100	900067000091654	raitro	Expt-1	BDAP1Sugar100	2017-07-15	2017196	28
A12-Ls-SuMb1-100	900067000091654	raitro	Expt-1	BDAP1Sugar100	2017-07-15	2017196	28
A12-Ls-SuMb1-100	900067000091654	raitro	Expt-1	BDAP1Sugar100	2017-07-15	2017196	28
A12-Ls-SuMb1-100	900067000091654	raitro	Expt-1	BDAP1Sugar100	2017-07-15	2017196	28
A12-Ls-SuMb1-100	900067000091654	raitro	Expt-1	BDAP1Sugar100	2017-07-15	2017196	28
A12-Ls-SuMb1-100	900067000091654	raitro	Expt-1	BDAP1Sugar100	2017-07-15	2017196	28
A12-Ls-SuMb1-100	900067000091654	raitro	Expt-1	BDAP1Sugar100	2017-07-15	2017196	28
A12-Ls-SuMb1-100	900067000091654	raitro	Expt-1	BDAP1Sugar100	2017-07-15	2017196	28
A12-Ls-SuMb1-100	900067000091654	raitro	Expt-1	BDAP1Sugar100	2017-07-15	2017196	28
A12-Ls-SuMb1-100	900067000091654	raitro	Expt-1	BDAP1Sugar100	2017-07-15	2017196	28
A12-Ls-SuMb1-100	900067000091654	raitro	Expt-1	BDAP1Sugar100	2017-07-15	2017196	28
A12-Ls-SuMb1-100	900067000091654	raitro	Expt-1	BDAP1Sugar100	2017-07-15	2017196	28
A12-Ls-SuMb1-100	900067000091654	raitro	Expt-1	BDAP1Sugar100	2017-07-15	2017196	28
A12-Ls-SuMb1-100	900067000091654	raitro	Expt-1	BDAP1Sugar100	2017-07-18	2017199	29
A12-Ls-SuMb1-100	900067000091654	raitro	Expt-1	BDAP1Sugar100	2017-07-18	2017199	29
A12-Ls-SuMb1-100	900067000091654	raitro	Expt-1	BDAP1Sugar100	2017-07-18	2017199	29
A12-Ls-SuMb1-100	900067000091654	raitro	Expt-1	BDAP1Sugar100	2017-07-18	2017199	29
A12-Ls-SuMb1-100	900067000091654	raitro	Expt-1	BDAP1Sugar100	2017-07-18	2017199	29
A12-Ls-SuMb1-100	900067000091654	raitro	Expt-1	BDAP1Sugar100	2017-07-18	2017199	29
A12-Ls-SuMb1-100	900067000091654	raitro	Expt-1	BDAP1Sugar100	2017-07-19	2017200	29
A12-Ls-SuMb1-100	900067000091654	raitro	Expt-1	BDAP1Sugar100	2017-07-19	2017200	29
A12-Ls-SuMb1-100	900067000091654	raitro	Expt-1	BDAP1Sugar100	2017-07-19	2017200	29
A12-Ls-SuMb1-100	900067000091654	raitro	Expt-1	BDAP1Sugar100	2017-07-19	2017200	29
A12-Ls-SuMb1-100	900067000091654	raitro	Expt-1	BDAP1Sugar100	2017-07-19	2017200	29
A12-Ls-SuMb1-100	900067000091654	raitro	Expt-1	BDAP1Sugar100	2017-07-19	2017200	29
A12-Ls-SuMb1-100	900067000091654	raitro	Expt-1	BDAP1Sugar100	2017-07-19	2017200	29
A12-Ls-SuMb1-100	900067000091654	raitro	Expt-1	BDAP1Sugar100	2017-07-19	2017200	29
A12-Ls-SuMb1-100	900067000091654	raitro	Expt-1	BDAP1Sugar100	2017-07-19	2017200	29
A12-Ls-SuMb1-100	900067000091654	raitro	Expt-1	BDAP1Sugar100	2017-07-19	2017200	29
A12-Ls-SuMb1-100	900067000091654	raitro	Expt-1	BDAP1Sugar100	2017-07-19	2017200	29
A12-Ls-SuMb1-100	900067000091654	raitro	Expt-1	BDAP1Sugar100	2017-07-19	2017200	29
A12-Ls-SuMb1-100	900067000091654	raitro	Expt-1	BDAP1Sugar100	2017-07-19	2017200	29
A12-Ls-SuMb1-100	900067000091654	raitro	Expt-1	BDAP1Sugar100	2017-07-19	2017200	29
A12-Ls-SuMb1-100	900067000091654	raitro	Expt-1	BDAP1Sugar100	2017-07-19	2017200	29
A12-Ls-SuMb1-100	900067000091654	raitro	Expt-1	BDAP1Sugar100	2017-07-19	2017200	29
A12-Ls-SuMb1-100	900067000091654	raitro	Expt-1	BDAP1Sugar100	2017-07-19	2017200	29
A12-Ls-SuMb1-100	900067000091654	raitro	Expt-1	BDAP1Sugar100	2017-07-19	2017200	29
A12-Ls-SuMb1-100	900067000091654	raitro	Expt-1	BDAP1Sugar100	2017-07-19	2017200	29
A12-Ls-SuMb1-100	900067000091654	raitro	Expt-1	BDAP1Sugar100	2017-07-20	2017201	29
A12-Ls-SuMb1-100	900067000091654	raitro	Expt-1	BDAP1Sugar100	2017-07-20	2017201	29
A12-Ls-SuMb1-100	900067000091654	raitro	Expt-1	BDAP1Sugar100	2017-07-20	2017201	29
A12-Ls-SuMb1-100	900067000091654	raitro	Expt-1	BDAP1Sugar100	2017-07-20	2017201	29
A12-Ls-SuMb1-100	900067000091654	raitro	Expt-1	BDAP1Sugar100	2017-07-20	2017201	29
A12-Ls-SuMb1-100	900067000091654	raitro	Expt-1	BDAP1Sugar100	2017-07-20	2017201	29
A12-Ls-SuMb1-100	900067000091654	raitro	Expt-1	BDAP1Sugar100	2017-07-20	2017201	29
A12-Ls-SuMb1-100	900067000091654	raitro	Expt-1	BDAP1Sugar100	2017-07-20	2017201	29
A12-Ls-SuMb1-100	900067000091654	raitro	Expt-1	BDAP1Sugar100	2017-07-20	2017201	29
A12-Ls-SuMb1-100	900067000091654	raitro	Expt-1	BDAP1Sugar100	2017-07-20	2017201	29
A12-Ls-SuMb1-100	900067000091654	raitro	Expt-1	BDAP1Sugar100	2017-07-20	2017201	29
A12-Ls-SuMb1-100	900067000091654	raitro	Expt-1	BDAP1Sugar100	2017-07-20	2017201	29
A12-Ls-SuMb1-100	900067000091654	raitro	Expt-1	BDAP1Sugar100	2017-07-20	2017201	29
A12-Ls-SuMb1-100	900067000091654	raitro	Expt-1	BDAP1Sugar100	2017-07-20	2017201	29
A12-Ls-SuMb1-100	900067000091654	raitro	Expt-1	BDAP1Sugar100	2017-07-20	2017201	29
A12-Ls-SuMb1-100	900067000091654	raitro	Expt-1	BDAP1Sugar100	2017-07-20	2017201	29
A12-Ls-SuMb1-100	900067000091654	raitro	Expt-1	BDAP1Sugar100	2017-07-20	2017201	29
A12-Ls-SuMb1-100	900067000091654	raitro	Expt-1	BDAP1Sugar100	2017-07-20	2017201	29
A12-Ls-SuMb1-100	900067000091654	raitro	Expt-1	BDAP1Sugar100	2017-07-20	2017201	29
A12-Ls-SuMb1-100	900067000091654	raitro	Expt-1	BDAP1Sugar100	2017-07-20	2017201	29
A12-Ls-SuMb1-100	900067000091654	raitro	Expt-1	BDAP1Sugar100	2017-07-20	2017201	29
A12-Ls-SuMb1-100	900067000091654	raitro	Expt-1	BDAP1Sugar100	2017-07-20	2017201	29
A12-Ls-SuMb1-100	900067000091654	raitro	Expt-1	BDAP1Sugar100	2017-07-20	2017201	29
A12-Ls-SuMb1-100	900067000091654	raitro	Expt-1	BDAP1Sugar100	2017-07-20	2017201	29
A12-Ls-SuMb1-100	900067000091654	raitro	Expt-1	BDAP1Sugar100	2017-07-20	2017201	29
A12-Ls-SuMb1-100	900067000091654	raitro	Expt-1	BDAP1Sugar100	2017-07-20	2017201	29
A12-Ls-SuMb1-100	900067000091654	raitro	Expt-1	BDAP1Sugar100	2017-07-21	2017202	29
A12-Ls-SuMb1-100	900067000091654	raitro	Expt-1	BDAP1Sugar100	2017-07-21	2017202	29
A12-Ls-SuMb1-100	900067000091654	raitro	Expt-1	BDAP1Sugar100	2017-07-21	2017202	29
A12-Ls-SuMb1-100	900067000091654	raitro	Expt-1	BDAP1Sugar100	2017-07-21	2017202	29
A12-Ls-SuMb1-100	900067000091654	raitro	Expt-1	BDAP1Sugar100	2017-07-21	2017202	29
A12-Ls-SuMb1-100	900067000091654	raitro	Expt-1	BDAP1Sugar100	2017-07-21	2017202	29
A12-Ls-SuMb1-100	900067000091654	raitro	Expt-1	BDAP1Sugar100	2017-07-21	2017202	29
A12-Ls-SuMb1-100	900067000091654	raitro	Expt-1	BDAP1Sugar100	2017-07-21	2017202	29
A12-Ls-SuMb1-100	900067000091654	raitro	Expt-1	BDAP1Sugar100	2017-07-21	2017202	29
A12-Ls-SuMb1-100	900067000091654	raitro	Expt-1	BDAP1Sugar100	2017-07-21	2017202	29
A12-Ls-SuMb1-100	900067000091654	raitro	Expt-1	BDAP1Sugar100	2017-07-21	2017202	29
A12-Ls-SuMb1-100	900067000091654	raitro	Expt-1	BDAP1Sugar100	2017-07-21	2017202	29
A12-Ls-SuMb1-100	900067000091654	raitro	Expt-1	BDAP1Sugar100	2017-07-21	2017202	29
A12-Ls-SuMb1-100	900067000091654	raitro	Expt-1	BDAP1Sugar100	2017-07-21	2017202	29
A12-Ls-SuMb1-100	900067000091654	raitro	Expt-1	BDAP1Sugar100	2017-07-21	2017202	29
A12-Ls-SuMb1-100	900067000091654	raitro	Expt-1	BDAP1Sugar100	2017-07-22	2017203	29
A12-Ls-SuMb1-100	900067000091654	raitro	Expt-1	BDAP1Sugar100	2017-07-22	2017203	29
A12-Ls-SuMb1-100	900067000091654	raitro	Expt-1	BDAP1Sugar100	2017-07-22	2017203	29
A12-Ls-SuMb1-100	900067000091654	raitro	Expt-1	BDAP1Sugar100	2017-07-22	2017203	29
A12-Ls-SuMb1-100	900067000091654	raitro	Expt-1	BDAP1Sugar100	2017-07-22	2017203	29
A12-Ls-SuMb1-100	900067000091654	raitro	Expt-1	BDAP1Sugar100	2017-07-22	2017203	29
A12-Ls-SuMb1-100	900067000091654	raitro	Expt-1	BDAP1Sugar100	2017-07-22	2017203	29
A12-Ls-SuMb1-100	900067000091654	raitro	Expt-1	BDAP1Sugar100	2017-07-22	2017203	29
A12-Ls-SuMb1-100	900067000091654	raitro	Expt-1	BDAP1Sugar100	2017-07-22	2017203	29
A12-Ls-SuMb1-100	900067000091654	raitro	Expt-1	BDAP1Sugar100	2017-07-22	2017203	29
A12-Ls-SuMb1-100	900067000091654	raitro	Expt-1	BDAP1Sugar100	2017-07-22	2017203	29
A12-Ls-SuMb1-100	900067000091654	raitro	Expt-1	BDAP1Sugar100	2017-07-22	2017203	29
A12-Ls-SuMb1-100	900067000091654	raitro	Expt-1	BDAP1Sugar100	2017-07-22	2017203	29
A12-Ls-SuMb1-100	900067000091654	raitro	Expt-1	BDAP1Sugar100	2017-07-22	2017203	29
A12-Ls-SuMb1-100	900067000091654	raitro	Expt-1	BDAP1Sugar100	2017-07-22	2017203	29
A12-Ls-SuMb1-100	900067000091654	raitro	Expt-1	BDAP1Sugar100	2017-07-22	2017203	29
A12-Ls-SuMb1-100	900067000091654	raitro	Expt-1	BDAP1Sugar100	2017-07-22	2017203	29
A12-Ls-SuMb1-100	900067000091654	raitro	Expt-1	BDAP1Sugar100	2017-07-22	2017203	29
A12-Ls-SuMb1-100	900067000091654	raitro	Expt-1	BDAP1Sugar100	2017-07-22	2017203	29
A12-Ls-SuMb1-100	900067000091654	raitro	Expt-1	BDAP1Sugar100	2017-07-22	2017203	29
A12-Ls-SuMb1-100	900067000091654	raitro	Expt-1	BDAP1Sugar100	2017-07-22	2017203	29
A12-Ls-SuMb1-100	900067000091654	raitro	Expt-1	BDAP1Sugar100	2017-07-22	2017203	29
A12-Ls-SuMb1-100	900067000091654	raitro	Expt-1	BDAP1Sugar100	2017-07-22	2017203	29
A12-Ls-SuMb1-100	900067000091654	raitro	Expt-1	BDAP1Sugar100	2017-07-22	2017203	29
A12-Ls-SuMb1-100	900067000091654	raitro	Expt-1	BDAP1Sugar100	2017-07-22	2017203	29
A12-Ls-SuMb1-100	900067000091654	raitro	Expt-1	BDAP1Sugar100	2017-07-22	2017203	29
A12-Ls-SuMb1-100	900067000091654	raitro	Expt-1	BDAP1Sugar100	2017-07-22	2017203	29
A12-Ls-SuMb1-100	900067000091654	raitro	Expt-1	BDAP1Sugar100	2017-07-22	2017203	29
A12-Ls-SuMb1-100	900067000091654	raitro	Expt-1	BDAP1Sugar100	2017-07-22	2017203	29
A12-Ls-SuMb1-100	900067000091654	raitro	Expt-1	BDAP1Sugar100	2017-07-22	2017203	29
A12-Ls-SuMb1-100	900067000091654	raitro	Expt-1	BDAP1Sugar100	2017-07-27	2017208	30
A12-Ls-SuMb1-100	900067000091654	raitro	Expt-1	BDAP1Sugar100	2017-07-27	2017208	30
A12-Ls-SuMb1-100	900067000091654	raitro	Expt-1	BDAP1Sugar100	2017-07-27	2017208	30
A12-Ls-SuMb1-100	900067000091654	raitro	Expt-1	BDAP1Sugar100	2017-07-27	2017208	30
A12-Ls-SuMb1-100	900067000091654	raitro	Expt-1	BDAP1Sugar100	2017-07-27	2017208	30
A12-Ls-SuMb1-100	900067000091654	raitro	Expt-1	BDAP1Sugar100	2017-07-27	2017208	30
A12-Ls-SuMb1-100	900067000091654	raitro	Expt-1	BDAP1Sugar100	2017-07-27	2017208	30
A12-Ls-SuMb1-100	900067000091654	raitro	Expt-1	BDAP1Sugar100	2017-07-27	2017208	30
A12-Ls-SuMb1-100	900067000091654	raitro	Expt-1	BDAP1Sugar100	2017-07-27	2017208	30
A12-Ls-SuMb1-100	900067000091654	raitro	Expt-1	BDAP1Sugar100	2017-07-27	2017208	30
A12-Ls-SuMb1-100	900067000091654	raitro	Expt-1	BDAP1Sugar100	2017-07-27	2017208	30
A12-Ls-SuMb1-100	900067000091654	raitro	Expt-1	BDAP1Sugar100	2017-07-27	2017208	30
A12-Ls-SuMb1-100	900067000091654	raitro	Expt-1	BDAP1Sugar100	2017-07-27	2017208	30
A12-Ls-SuMb1-100	900067000091654	raitro	Expt-1	BDAP1Sugar100	2017-07-27	2017208	30
A12-Ls-SuMb1-100	900067000091654	raitro	Expt-1	BDAP1Sugar100	2017-07-27	2017208	30
A12-Ls-SuMb1-100	900067000091654	raitro	Expt-1	BDAP1Sugar100	2017-07-27	2017208	30
A12-Ls-SuMb1-100	900067000091654	raitro	Expt-1	BDAP1Sugar100	2017-07-27	2017208	30
A12-Ls-SuMb1-100	900067000091654	raitro	Expt-1	BDAP1Sugar100	2017-07-27	2017208	30
A12-Ls-SuMb1-100	900067000091654	raitro	Expt-1	BDAP1Sugar100	2017-07-27	2017208	30
A12-Ls-SuMb1-100	900067000091654	raitro	Expt-1	BDAP1Sugar100	2017-07-27	2017208	30
A12-Ls-SuMb1-100	900067000091654	raitro	Expt-1	BDAP1Sugar100	2017-07-27	2017208	30
A12-Ls-SuMb1-100	900067000091654	raitro	Expt-1	BDAP1Sugar100	2017-07-27	2017208	30
A12-Ls-SuMb1-100	900067000091654	raitro	Expt-1	BDAP1Sugar100	2017-07-27	2017208	30
A12-Ls-SuMb1-100	900067000091654	raitro	Expt-1	BDAP1Sugar100	2017-07-27	2017208	30
A12-Ls-SuMb1-100	900067000091654	raitro	Expt-1	BDAP1Sugar100	2017-07-27	2017208	30
A12-Ls-SuMb1-100	900067000091654	raitro	Expt-1	BDAP1Sugar100	2017-07-27	2017208	30
A12-Ls-SuMb1-100	900067000091654	raitro	Expt-1	BDAP1Sugar100	2017-07-27	2017208	30
A12-Ls-SuMb1-100	900067000091654	raitro	Expt-1	BDAP1Sugar100	2017-07-27	2017208	30
A12-Ls-SuMb1-100	900067000091654	raitro	Expt-1	BDAP1Sugar100	2017-07-27	2017208	30
A12-Ls-SuMb1-100	900067000091654	raitro	Expt-1	BDAP1Sugar100	2017-07-27	2017208	30
A12-Ls-SuMb1-100	900067000091654	raitro	Expt-1	BDAP1Sugar100	2017-07-27	2017208	30
A12-Ls-SuMb1-100	900067000091654	raitro	Expt-1	BDAP1Sugar100	2017-07-27	2017208	30
A12-Ls-SuMb1-100	900067000091654	raitro	Expt-1	BDAP1Sugar100	2017-07-27	2017208	30
A12-Ls-SuMb1-100	900067000091654	raitro	Expt-1	BDAP1Sugar100	2017-07-27	2017208	30
A12-Ls-SuMb1-100	900067000091654	raitro	Expt-1	BDAP1Sugar100	2017-07-27	2017208	30
A12-Ls-SuMb1-100	900067000091654	raitro	Expt-1	BDAP1Sugar100	2017-07-27	2017208	30
A12-Ls-SuMb1-100	900067000091654	raitro	Expt-1	BDAP1Sugar100	2017-07-27	2017208	30
A12-Ls-SuMb1-100	900067000091654	raitro	Expt-1	BDAP1Sugar100	2017-07-27	2017208	30
A12-Ls-SuMb1-100	900067000091654	raitro	Expt-1	BDAP1Sugar100	2017-07-27	2017208	30
A12-Ls-SuMb1-100	900067000091654	raitro	Expt-1	BDAP1Sugar100	2017-07-27	2017208	30
A12-Ls-SuMb1-100	900067000091654	raitro	Expt-1	BDAP1Sugar100	2017-07-27	2017208	30
A12-Ls-SuMb1-100	900067000091654	raitro	Expt-1	BDAP1Sugar100	2017-07-27	2017208	30
A12-Ls-SuMb1-100	900067000091654	raitro	Expt-1	BDAP1Sugar100	2017-07-27	2017208	30
A12-Ls-SuMb1-100	900067000091654	raitro	Expt-1	BDAP1Sugar100	2017-07-27	2017208	30
A12-Ls-SuMb1-100	900067000091654	raitro	Expt-1	BDAP1Sugar100	2017-07-27	2017208	30
A12-Ls-SuMb1-100	900067000091654	raitro	Expt-1	BDAP1Sugar100	2017-07-27	2017208	30
A12-Ls-SuMb1-100	900067000091654	raitro	Expt-1	BDAP1Sugar100	2017-07-27	2017208	30
A12-Ls-SuMb1-100	900067000091654	raitro	Expt-1	BDAP1Sugar100	2017-07-27	2017208	30
A12-Ls-SuMb1-100	900067000091654	raitro	Expt-1	BDAP1Sugar100	2017-07-27	2017208	30
A12-Ls-SuMb1-100	900067000091654	raitro	Expt-1	BDAP1Sugar100	2017-07-27	2017208	30
A12-Ls-SuMb1-100	900067000091654	raitro	Expt-1	BDAP1Sugar100	2017-07-27	2017208	30
A12-Ls-SuMb1-100	900067000091654	raitro	Expt-1	BDAP1Sugar100	2017-07-27	2017208	30
A12-Ls-SuMb1-100	900067000091654	raitro	Expt-1	BDAP1Sugar100	2017-07-27	2017208	30
A12-Ls-SuMb1-100	900067000091654	raitro	Expt-1	BDAP1Sugar100	2017-07-27	2017208	30
A12-Ls-SuMb1-100	900067000091654	raitro	Expt-1	BDAP1Sugar100	2017-07-27	2017208	30
A12-Ls-SuMb1-100	900067000091654	raitro	Expt-1	BDAP1Sugar100	2017-07-27	2017208	30
A12-Ls-SuMb1-100	900067000091654	raitro	Expt-1	BDAP1Sugar100	2017-07-27	2017208	30
A12-Ls-SuMb1-100	900067000091654	raitro	Expt-1	BDAP1Sugar100	2017-07-27	2017208	30
A12-Ls-SuMb1-100	900067000091654	raitro	Expt-1	BDAP1Sugar100	2017-07-27	2017208	30
A12-Ls-SuMb1-100	900067000091654	raitro	Expt-1	BDAP1Sugar100	2017-07-27	2017208	30
A12-Ls-SuMb1-100	900067000091654	raitro	Expt-1	BDAP1Sugar100	2017-07-27	2017208	30
A12-Ls-SuMb1-100	900067000091654	raitro	Expt-1	BDAP1Sugar100	2017-07-27	2017208	30
A12-Ls-SuMb1-100	900067000091654	raitro	Expt-1	BDAP1Sugar100	2017-07-27	2017208	30
A12-Ls-SuMb1-100	900067000091654	raitro	Expt-1	BDAP1Sugar100	2017-07-27	2017208	30
A12-Ls-SuMb1-100	900067000091654	raitro	Expt-1	BDAP1Sugar100	2017-07-27	2017208	30
A12-Ls-SuMb1-100	900067000091654	raitro	Expt-1	BDAP1Sugar100	2017-07-27	2017208	30
A12-Ls-SuMb1-100	900067000091654	raitro	Expt-1	BDAP1Sugar100	2017-07-27	2017208	30
A12-Ls-SuMb1-100	900067000091654	raitro	Expt-1	BDAP1Sugar100	2017-07-27	2017208	30
A12-Ls-SuMb1-100	900067000091654	raitro	Expt-1	BDAP1Sugar100	2017-07-27	2017208	30
A12-Ls-SuMb1-100	900067000091654	raitro	Expt-1	BDAP1Sugar100	2017-07-27	2017208	30
A12-Ls-SuMb1-100	900067000091654	raitro	Expt-1	BDAP1Sugar100	2017-07-27	2017208	30
A12-Ls-SuMb1-100	900067000091654	raitro	Expt-1	BDAP1Sugar100	2017-07-27	2017208	30
A12-Ls-SuMb1-100	900067000091654	raitro	Expt-1	BDAP1Sugar100	2017-07-27	2017208	30
A12-Ls-SuMb1-100	900067000091654	raitro	Expt-1	BDAP1Sugar100	2017-07-27	2017208	30
A12-Ls-SuMb1-100	900067000091654	raitro	Expt-1	BDAP1Sugar100	2017-07-27	2017208	30
A12-Ls-SuMb1-100	900067000091654	raitro	Expt-1	BDAP1Sugar100	2017-07-27	2017208	30
A12-Ls-SuMb1-100	900067000091654	raitro	Expt-1	BDAP1Sugar100	2017-07-27	2017208	30
A12-Ls-SuMb1-100	900067000091654	raitro	Expt-1	BDAP1Sugar100	2017-07-27	2017208	30
A12-Ls-SuMb1-100	900067000091654	raitro	Expt-1	BDAP1Sugar100	2017-07-27	2017208	30
A12-Ls-SuMb1-100	900067000091654	raitro	Expt-1	BDAP1Sugar100	2017-07-27	2017208	30
A12-Ls-SuMb1-100	900067000091654	raitro	Expt-1	BDAP1Sugar100	2017-07-27	2017208	30
A12-Ls-SuMb1-100	900067000091654	raitro	Expt-1	BDAP1Sugar100	2017-07-27	2017208	30
A12-Ls-SuMb1-100	900067000091654	raitro	Expt-1	BDAP1Sugar100	2017-07-27	2017208	30
A12-Ls-SuMb1-100	900067000091654	raitro	Expt-1	BDAP1Sugar100	2017-07-27	2017208	30
A12-Ls-SuMb1-100	900067000091654	raitro	Expt-1	BDAP1Sugar100	2017-07-27	2017208	30
A12-Ls-SuMb1-100	900067000091654	raitro	Expt-1	BDAP1Sugar100	2017-07-27	2017208	30
A12-Ls-SuMb1-100	900067000091654	raitro	Expt-1	BDAP1Sugar100	2017-07-27	2017208	30
A12-Ls-SuMb1-100	900067000091654	raitro	Expt-1	BDAP1Sugar100	2017-07-27	2017208	30
A12-Ls-SuMb1-100	900067000091654	raitro	Expt-1	BDAP1Sugar100	2017-07-27	2017208	30
A12-Ls-SuMb1-100	900067000091654	raitro	Expt-1	BDAP1Sugar100	2017-07-27	2017208	30
A12-Ls-SuMb1-100	900067000091654	raitro	Expt-1	BDAP1Sugar100	2017-07-27	2017208	30
A12-Ls-SuMb1-100	900067000091654	raitro	Expt-1	BDAP1Sugar100	2017-07-27	2017208	30
A12-Ls-SuMb1-100	900067000091654	raitro	Expt-1	BDAP1Sugar100	2017-07-27	2017208	30
A12-Ls-SuMb1-100	900067000091654	raitro	Expt-1	BDAP1Sugar100	2017-07-27	2017208	30
A12-Ls-SuMb1-100	900067000091654	raitro	Expt-1	BDAP1Sugar100	2017-07-27	2017208	30
A12-Ls-SuMb1-100	900067000091654	raitro	Expt-1	BDAP1Sugar100	2017-07-27	2017208	30
A12-Ls-SuMb1-100	900067000091654	raitro	Expt-1	BDAP1Sugar100	2017-07-27	2017208	30
A12-Ls-SuMb1-100	900067000091654	raitro	Expt-1	BDAP1Sugar100	2017-07-27	2017208	30
A12-Ls-SuMb1-100	900067000091654	raitro	Expt-1	BDAP1Sugar100	2017-07-28	2017209	30
A12-Ls-SuMb1-100	900067000091654	raitro	Expt-1	BDAP1Sugar100	2017-07-28	2017209	30
A12-Ls-SuMb1-100	900067000091654	raitro	Expt-1	BDAP1Sugar100	2017-07-28	2017209	30
A12-Ls-SuMb1-100	900067000091654	raitro	Expt-1	BDAP1Sugar100	2017-07-22	2017203	29
A12-Ls-SuMb1-100	900067000091654	raitro	Expt-1	BDAP1Sugar100	2017-07-22	2017203	29
A12-Ls-SuMb1-100	900067000091654	raitro	Expt-1	BDAP1Sugar100	2017-07-22	2017203	29
A12-Ls-SuMb1-100	900067000091654	raitro	Expt-1	BDAP1Sugar100	2017-07-22	2017203	29
A12-Ls-SuMb1-100	900067000091654	raitro	Expt-1	BDAP1Sugar100	2017-07-22	2017203	29
A12-Ls-SuMb1-100	900067000091654	raitro	Expt-1	BDAP1Sugar100	2017-07-22	2017203	29
A12-Ls-SuMb1-100	900067000091654	raitro	Expt-1	BDAP1Sugar100	2017-07-22	2017203	29
A12-Ls-SuMb1-100	900067000091654	raitro	Expt-1	BDAP1Sugar100	2017-07-22	2017203	29
A12-Ls-SuMb1-100	900067000091654	raitro	Expt-1	BDAP1Sugar100	2017-07-22	2017203	29
A12-Ls-SuMb1-100	900067000091654	raitro	Expt-1	BDAP1Sugar100	2017-07-22	2017203	29
A12-Ls-SuMb1-100	900067000091654	raitro	Expt-1	BDAP1Sugar100	2017-07-22	2017203	29
A12-Ls-SuMb1-100	900067000091654	raitro	Expt-1	BDAP1Sugar100	2017-07-22	2017203	29
A12-Ls-SuMb1-100	900067000091654	raitro	Expt-1	BDAP1Sugar100	2017-07-22	2017203	29
A12-Ls-SuMb1-100	900067000091654	raitro	Expt-1	BDAP1Sugar100	2017-07-22	2017203	29
A12-Ls-SuMb1-100	900067000091654	raitro	Expt-1	BDAP1Sugar100	2017-07-22	2017203	29
A12-Ls-SuMb1-100	900067000091654	raitro	Expt-1	BDAP1Sugar100	2017-07-22	2017203	29
A12-Ls-SuMb1-100	900067000091654	raitro	Expt-1	BDAP1Sugar100	2017-07-22	2017203	29
A12-Ls-SuMb1-100	900067000091654	raitro	Expt-1	BDAP1Sugar100	2017-07-22	2017203	29
A12-Ls-SuMb1-100	900067000091654	raitro	Expt-1	BDAP1Sugar100	2017-07-22	2017203	29
A12-Ls-SuMb1-100	900067000091654	raitro	Expt-1	BDAP1Sugar100	2017-07-22	2017203	29
A12-Ls-SuMb1-100	900067000091654	raitro	Expt-1	BDAP1Sugar100	2017-07-22	2017203	29
A12-Ls-SuMb1-100	900067000091654	raitro	Expt-1	BDAP1Sugar100	2017-07-22	2017203	29
A12-Ls-SuMb1-100	900067000091654	raitro	Expt-1	BDAP1Sugar100	2017-07-22	2017203	29
A12-Ls-SuMb1-100	900067000091654	raitro	Expt-1	BDAP1Sugar100	2017-07-22	2017203	29
A12-Ls-SuMb1-100	900067000091654	raitro	Expt-1	BDAP1Sugar100	2017-07-22	2017203	29
A12-Ls-SuMb1-100	900067000091654	raitro	Expt-1	BDAP1Sugar100	2017-07-22	2017203	29
A12-Ls-SuMb1-100	900067000091654	raitro	Expt-1	BDAP1Sugar100	2017-07-22	2017203	29
A12-Ls-SuMb1-100	900067000091654	raitro	Expt-1	BDAP1Sugar100	2017-07-22	2017203	29
A12-Ls-SuMb1-100	900067000091654	raitro	Expt-1	BDAP1Sugar100	2017-07-22	2017203	29
A12-Ls-SuMb1-100	900067000091654	raitro	Expt-1	BDAP1Sugar100	2017-07-22	2017203	29
A12-Ls-SuMb1-100	900067000091654	raitro	Expt-1	BDAP1Sugar100	2017-07-22	2017203	29
A12-Ls-SuMb1-100	900067000091654	raitro	Expt-1	BDAP1Sugar100	2017-07-22	2017203	29
A12-Ls-SuMb1-100	900067000091654	raitro	Expt-1	BDAP1Sugar100	2017-07-22	2017203	29
A12-Ls-SuMb1-100	900067000091654	raitro	Expt-1	BDAP1Sugar100	2017-07-22	2017203	29
A12-Ls-SuMb1-100	900067000091654	raitro	Expt-1	BDAP1Sugar100	2017-07-22	2017203	29
A12-Ls-SuMb1-100	900067000091654	raitro	Expt-1	BDAP1Sugar100	2017-07-22	2017203	29
A12-Ls-SuMb1-100	900067000091654	raitro	Expt-1	BDAP1Sugar100	2017-07-22	2017203	29
A12-Ls-SuMb1-100	900067000091654	raitro	Expt-1	BDAP1Sugar100	2017-07-22	2017203	29
A12-Ls-SuMb1-100	900067000091654	raitro	Expt-1	BDAP1Sugar100	2017-07-22	2017203	29
A12-Ls-SuMb1-100	900067000091654	raitro	Expt-1	BDAP1Sugar100	2017-07-22	2017203	29
A12-Ls-SuMb1-100	900067000091654	raitro	Expt-1	BDAP1Sugar100	2017-07-22	2017203	29
A12-Ls-SuMb1-100	900067000091654	raitro	Expt-1	BDAP1Sugar100	2017-07-22	2017203	29
A12-Ls-SuMb1-100	900067000091654	raitro	Expt-1	BDAP1Sugar100	2017-07-22	2017203	29
A12-Ls-SuMb1-100	900067000091654	raitro	Expt-1	BDAP1Sugar100	2017-07-22	2017203	29
A12-Ls-SuMb1-100	900067000091654	raitro	Expt-1	BDAP1Sugar100	2017-07-22	2017203	29
A12-Ls-SuMb1-100	900067000091654	raitro	Expt-1	BDAP1Sugar100	2017-07-22	2017203	29
A12-Ls-SuMb1-100	900067000091654	raitro	Expt-1	BDAP1Sugar100	2017-07-22	2017203	29
A12-Ls-SuMb1-100	900067000091654	raitro	Expt-1	BDAP1Sugar100	2017-07-22	2017203	29
A12-Ls-SuMb1-100	900067000091654	raitro	Expt-1	BDAP1Sugar100	2017-07-22	2017203	29
A12-Ls-SuMb1-100	900067000091654	raitro	Expt-1	BDAP1Sugar100	2017-07-22	2017203	29
A12-Ls-SuMb1-100	900067000091654	raitro	Expt-1	BDAP1Sugar100	2017-07-22	2017203	29
A12-Ls-SuMb1-100	900067000091654	raitro	Expt-1	BDAP1Sugar100	2017-07-22	2017203	29
A12-Ls-SuMb1-100	900067000091654	raitro	Expt-1	BDAP1Sugar100	2017-07-22	2017203	29
A12-Ls-SuMb1-100	900067000091654	raitro	Expt-1	BDAP1Sugar100	2017-07-22	2017203	29
A12-Ls-SuMb1-100	900067000091654	raitro	Expt-1	BDAP1Sugar100	2017-07-22	2017203	29
A12-Ls-SuMb1-100	900067000091654	raitro	Expt-1	BDAP1Sugar100	2017-07-22	2017203	29
A12-Ls-SuMb1-100	900067000091654	raitro	Expt-1	BDAP1Sugar100	2017-07-22	2017203	29
A12-Ls-SuMb1-100	900067000091654	raitro	Expt-1	BDAP1Sugar100	2017-07-22	2017203	29
A12-Ls-SuMb1-100	900067000091654	raitro	Expt-1	BDAP1Sugar100	2017-07-22	2017203	29
A12-Ls-SuMb1-100	900067000091654	raitro	Expt-1	BDAP1Sugar100	2017-07-22	2017203	29
A12-Ls-SuMb1-100	900067000091654	raitro	Expt-1	BDAP1Sugar100	2017-07-22	2017203	29
A12-Ls-SuMb1-100	900067000091654	raitro	Expt-1	BDAP1Sugar100	2017-07-22	2017203	29
A12-Ls-SuMb1-100	900067000091654	raitro	Expt-1	BDAP1Sugar100	2017-07-22	2017203	29
A12-Ls-SuMb1-100	900067000091654	raitro	Expt-1	BDAP1Sugar100	2017-07-22	2017203	29
A12-Ls-SuMb1-100	900067000091654	raitro	Expt-1	BDAP1Sugar100	2017-07-22	2017203	29
A12-Ls-SuMb1-100	900067000091654	raitro	Expt-1	BDAP1Sugar100	2017-07-22	2017203	29
A12-Ls-SuMb1-100	900067000091654	raitro	Expt-1	BDAP1Sugar100	2017-07-22	2017203	29
A12-Ls-SuMb1-100	900067000091654	raitro	Expt-1	BDAP1Sugar100	2017-07-22	2017203	29
A12-Ls-SuMb1-100	900067000091654	raitro	Expt-1	BDAP1Sugar100	2017-07-22	2017203	29
A12-Ls-SuMb1-100	900067000091654	raitro	Expt-1	BDAP1Sugar100	2017-07-22	2017203	29
A12-Ls-SuMb1-100	900067000091654	raitro	Expt-1	BDAP1Sugar100	2017-07-22	2017203	29
A12-Ls-SuMb1-100	900067000091654	raitro	Expt-1	BDAP1Sugar100	2017-07-22	2017203	29
A12-Ls-SuMb1-100	900067000091654	raitro	Expt-1	BDAP1Sugar100	2017-07-22	2017203	29
A12-Ls-SuMb1-100	900067000091654	raitro	Expt-1	BDAP1Sugar100	2017-07-22	2017203	29
A12-Ls-SuMb1-100	900067000091654	raitro	Expt-1	BDAP1Sugar100	2017-07-22	2017203	29
A12-Ls-SuMb1-100	900067000091654	raitro	Expt-1	BDAP1Sugar100	2017-07-22	2017203	29
A12-Ls-SuMb1-100	900067000091654	raitro	Expt-1	BDAP1Sugar100	2017-07-22	2017203	29
A12-Ls-SuMb1-100	900067000091654	raitro	Expt-1	BDAP1Sugar100	2017-07-22	2017203	29
A12-Ls-SuMb1-100	900067000091654	raitro	Expt-1	BDAP1Sugar100	2017-07-22	2017203	29
A12-Ls-SuMb1-100	900067000091654	raitro	Expt-1	BDAP1Sugar100	2017-07-22	2017203	29
A12-Ls-SuMb1-100	900067000091654	raitro	Expt-1	BDAP1Sugar100	2017-07-22	2017203	29
A12-Ls-SuMb1-100	900067000091654	raitro	Expt-1	BDAP1Sugar100	2017-07-22	2017203	29
A12-Ls-SuMb1-100	900067000091654	raitro	Expt-1	BDAP1Sugar100	2017-07-22	2017203	29
A12-Ls-SuMb1-100	900067000091654	raitro	Expt-1	BDAP1Sugar100	2017-07-23	2017204	30
A12-Ls-SuMb1-100	900067000091654	raitro	Expt-1	BDAP1Sugar100	2017-07-23	2017204	30
A12-Ls-SuMb1-100	900067000091654	raitro	Expt-1	BDAP1Sugar100	2017-07-23	2017204	30
A12-Ls-SuMb1-100	900067000091654	raitro	Expt-1	BDAP1Sugar100	2017-07-23	2017204	30
A12-Ls-SuMb1-100	900067000091654	raitro	Expt-1	BDAP1Sugar100	2017-07-23	2017204	30
A12-Ls-SuMb1-100	900067000091654	raitro	Expt-1	BDAP1Sugar100	2017-07-23	2017204	30
A12-Ls-SuMb1-100	900067000091654	raitro	Expt-1	BDAP1Sugar100	2017-07-23	2017204	30
A12-Ls-SuMb1-100	900067000091654	raitro	Expt-1	BDAP1Sugar100	2017-07-23	2017204	30
A12-Ls-SuMb1-100	900067000091654	raitro	Expt-1	BDAP1Sugar100	2017-07-23	2017204	30
A12-Ls-SuMb1-100	900067000091654	raitro	Expt-1	BDAP1Sugar100	2017-07-23	2017204	30
A12-Ls-SuMb1-100	900067000091654	raitro	Expt-1	BDAP1Sugar100	2017-07-23	2017204	30
A12-Ls-SuMb1-100	900067000091654	raitro	Expt-1	BDAP1Sugar100	2017-07-23	2017204	30
A12-Ls-SuMb1-100	900067000091654	raitro	Expt-1	BDAP1Sugar100	2017-07-23	2017204	30
A12-Ls-SuMb1-100	900067000091654	raitro	Expt-1	BDAP1Sugar100	2017-07-23	2017204	30
A12-Ls-SuMb1-100	900067000091654	raitro	Expt-1	BDAP1Sugar100	2017-07-23	2017204	30
A12-Ls-SuMb1-100	900067000091654	raitro	Expt-1	BDAP1Sugar100	2017-07-23	2017204	30
A12-Ls-SuMb1-100	900067000091654	raitro	Expt-1	BDAP1Sugar100	2017-07-23	2017204	30
A12-Ls-SuMb1-100	900067000091654	raitro	Expt-1	BDAP1Sugar100	2017-07-23	2017204	30
A12-Ls-SuMb1-100	900067000091654	raitro	Expt-1	BDAP1Sugar100	2017-07-23	2017204	30
A12-Ls-SuMb1-100	900067000091654	raitro	Expt-1	BDAP1Sugar100	2017-07-23	2017204	30
A12-Ls-SuMb1-100	900067000091654	raitro	Expt-1	BDAP1Sugar100	2017-07-23	2017204	30
A12-Ls-SuMb1-100	900067000091654	raitro	Expt-1	BDAP1Sugar100	2017-07-23	2017204	30
A12-Ls-SuMb1-100	900067000091654	raitro	Expt-1	BDAP1Sugar100	2017-07-23	2017204	30
A12-Ls-SuMb1-100	900067000091654	raitro	Expt-1	BDAP1Sugar100	2017-07-23	2017204	30
A12-Ls-SuMb1-100	900067000091654	raitro	Expt-1	BDAP1Sugar100	2017-07-23	2017204	30
A12-Ls-SuMb1-100	900067000091654	raitro	Expt-1	BDAP1Sugar100	2017-07-23	2017204	30
A12-Ls-SuMb1-100	900067000091654	raitro	Expt-1	BDAP1Sugar100	2017-07-23	2017204	30
A12-Ls-SuMb1-100	900067000091654	raitro	Expt-1	BDAP1Sugar100	2017-07-23	2017204	30
A12-Ls-SuMb1-100	900067000091654	raitro	Expt-1	BDAP1Sugar100	2017-07-23	2017204	30
A12-Ls-SuMb1-100	900067000091654	raitro	Expt-1	BDAP1Sugar100	2017-07-23	2017204	30
A12-Ls-SuMb1-100	900067000091654	raitro	Expt-1	BDAP1Sugar100	2017-07-23	2017204	30
A12-Ls-SuMb1-100	900067000091654	raitro	Expt-1	BDAP1Sugar100	2017-07-23	2017204	30
A12-Ls-SuMb1-100	900067000091654	raitro	Expt-1	BDAP1Sugar100	2017-07-23	2017204	30
A12-Ls-SuMb1-100	900067000091654	raitro	Expt-1	BDAP1Sugar100	2017-07-23	2017204	30
A12-Ls-SuMb1-100	900067000091654	raitro	Expt-1	BDAP1Sugar100	2017-07-23	2017204	30
A12-Ls-SuMb1-100	900067000091654	raitro	Expt-1	BDAP1Sugar100	2017-07-23	2017204	30
A12-Ls-SuMb1-100	900067000091654	raitro	Expt-1	BDAP1Sugar100	2017-07-23	2017204	30
A12-Ls-SuMb1-100	900067000091654	raitro	Expt-1	BDAP1Sugar100	2017-07-23	2017204	30
A12-Ls-SuMb1-100	900067000091654	raitro	Expt-1	BDAP1Sugar100	2017-07-23	2017204	30
A12-Ls-SuMb1-100	900067000091654	raitro	Expt-1	BDAP1Sugar100	2017-07-23	2017204	30
A12-Ls-SuMb1-100	900067000091654	raitro	Expt-1	BDAP1Sugar100	2017-07-23	2017204	30
A12-Ls-SuMb1-100	900067000091654	raitro	Expt-1	BDAP1Sugar100	2017-07-23	2017204	30
A12-Ls-SuMb1-100	900067000091654	raitro	Expt-1	BDAP1Sugar100	2017-07-23	2017204	30
A12-Ls-SuMb1-100	900067000091654	raitro	Expt-1	BDAP1Sugar100	2017-07-23	2017204	30
A12-Ls-SuMb1-100	900067000091654	raitro	Expt-1	BDAP1Sugar100	2017-07-23	2017204	30
A12-Ls-SuMb1-100	900067000091654	raitro	Expt-1	BDAP1Sugar100	2017-07-23	2017204	30
A12-Ls-SuMb1-100	900067000091654	raitro	Expt-1	BDAP1Sugar100	2017-07-23	2017204	30
A12-Ls-SuMb1-100	900067000091654	raitro	Expt-1	BDAP1Sugar100	2017-07-23	2017204	30
A12-Ls-SuMb1-100	900067000091654	raitro	Expt-1	BDAP1Sugar100	2017-07-23	2017204	30
A12-Ls-SuMb1-100	900067000091654	raitro	Expt-1	BDAP1Sugar100	2017-07-23	2017204	30
A12-Ls-SuMb1-100	900067000091654	raitro	Expt-1	BDAP1Sugar100	2017-07-23	2017204	30
A12-Ls-SuMb1-100	900067000091654	raitro	Expt-1	BDAP1Sugar100	2017-07-23	2017204	30
A12-Ls-SuMb1-100	900067000091654	raitro	Expt-1	BDAP1Sugar100	2017-07-23	2017204	30
A12-Ls-SuMb1-100	900067000091654	raitro	Expt-1	BDAP1Sugar100	2017-07-23	2017204	30
A12-Ls-SuMb1-100	900067000091654	raitro	Expt-1	BDAP1Sugar100	2017-07-23	2017204	30
A12-Ls-SuMb1-100	900067000091654	raitro	Expt-1	BDAP1Sugar100	2017-07-23	2017204	30
A12-Ls-SuMb1-100	900067000091654	raitro	Expt-1	BDAP1Sugar100	2017-07-23	2017204	30
A12-Ls-SuMb1-100	900067000091654	raitro	Expt-1	BDAP1Sugar100	2017-07-23	2017204	30
A12-Ls-SuMb1-100	900067000091654	raitro	Expt-1	BDAP1Sugar100	2017-07-23	2017204	30
A12-Ls-SuMb1-100	900067000091654	raitro	Expt-1	BDAP1Sugar100	2017-07-23	2017204	30
A12-Ls-SuMb1-100	900067000091654	raitro	Expt-1	BDAP1Sugar100	2017-07-23	2017204	30
A12-Ls-SuMb1-100	900067000091654	raitro	Expt-1	BDAP1Sugar100	2017-07-23	2017204	30
A12-Ls-SuMb1-100	900067000091654	raitro	Expt-1	BDAP1Sugar100	2017-07-23	2017204	30
A12-Ls-SuMb1-100	900067000091654	raitro	Expt-1	BDAP1Sugar100	2017-07-23	2017204	30
A12-Ls-SuMb1-100	900067000091654	raitro	Expt-1	BDAP1Sugar100	2017-07-23	2017204	30
A12-Ls-SuMb1-100	900067000091654	raitro	Expt-1	BDAP1Sugar100	2017-07-23	2017204	30
A12-Ls-SuMb1-100	900067000091654	raitro	Expt-1	BDAP1Sugar100	2017-07-23	2017204	30
A12-Ls-SuMb1-100	900067000091654	raitro	Expt-1	BDAP1Sugar100	2017-07-23	2017204	30
A12-Ls-SuMb1-100	900067000091654	raitro	Expt-1	BDAP1Sugar100	2017-07-23	2017204	30
A12-Ls-SuMb1-100	900067000091654	raitro	Expt-1	BDAP1Sugar100	2017-07-23	2017204	30
A12-Ls-SuMb1-100	900067000091654	raitro	Expt-1	BDAP1Sugar100	2017-07-23	2017204	30
A12-Ls-SuMb1-100	900067000091654	raitro	Expt-1	BDAP1Sugar100	2017-07-23	2017204	30
A12-Ls-SuMb1-100	900067000091654	raitro	Expt-1	BDAP1Sugar100	2017-07-23	2017204	30
A12-Ls-SuMb1-100	900067000091654	raitro	Expt-1	BDAP1Sugar100	2017-07-23	2017204	30
A12-Ls-SuMb1-100	900067000091654	raitro	Expt-1	BDAP1Sugar100	2017-07-23	2017204	30
A12-Ls-SuMb1-100	900067000091654	raitro	Expt-1	BDAP1Sugar100	2017-07-23	2017204	30
A12-Ls-SuMb1-100	900067000091654	raitro	Expt-1	BDAP1Sugar100	2017-07-23	2017204	30
A12-Ls-SuMb1-100	900067000091654	raitro	Expt-1	BDAP1Sugar100	2017-07-23	2017204	30
A12-Ls-SuMb1-100	900067000091654	raitro	Expt-1	BDAP1Sugar100	2017-07-23	2017204	30
A12-Ls-SuMb1-100	900067000091654	raitro	Expt-1	BDAP1Sugar100	2017-07-23	2017204	30
A12-Ls-SuMb1-100	900067000091654	raitro	Expt-1	BDAP1Sugar100	2017-07-23	2017204	30
A12-Ls-SuMb1-100	900067000091654	raitro	Expt-1	BDAP1Sugar100	2017-07-23	2017204	30
A12-Ls-SuMb1-100	900067000091654	raitro	Expt-1	BDAP1Sugar100	2017-07-23	2017204	30
A12-Ls-SuMb1-100	900067000091654	raitro	Expt-1	BDAP1Sugar100	2017-07-23	2017204	30
A12-Ls-SuMb1-100	900067000091654	raitro	Expt-1	BDAP1Sugar100	2017-07-23	2017204	30
A12-Ls-SuMb1-100	900067000091654	raitro	Expt-1	BDAP1Sugar100	2017-07-23	2017204	30
A12-Ls-SuMb1-100	900067000091654	raitro	Expt-1	BDAP1Sugar100	2017-07-23	2017204	30
A12-Ls-SuMb1-100	900067000091654	raitro	Expt-1	BDAP1Sugar100	2017-07-23	2017204	30
A12-Ls-SuMb1-100	900067000091654	raitro	Expt-1	BDAP1Sugar100	2017-07-23	2017204	30
A12-Ls-SuMb1-100	900067000091654	raitro	Expt-1	BDAP1Sugar100	2017-07-23	2017204	30
A12-Ls-SuMb1-100	900067000091654	raitro	Expt-1	BDAP1Sugar100	2017-07-23	2017204	30
A12-Ls-SuMb1-100	900067000091654	raitro	Expt-1	BDAP1Sugar100	2017-07-23	2017204	30
A12-Ls-SuMb1-100	900067000091654	raitro	Expt-1	BDAP1Sugar100	2017-07-23	2017204	30
A12-Ls-SuMb1-100	900067000091654	raitro	Expt-1	BDAP1Sugar100	2017-07-23	2017204	30
A12-Ls-SuMb1-100	900067000091654	raitro	Expt-1	BDAP1Sugar100	2017-07-23	2017204	30
A12-Ls-SuMb1-100	900067000091654	raitro	Expt-1	BDAP1Sugar100	2017-07-23	2017204	30
A12-Ls-SuMb1-100	900067000091654	raitro	Expt-1	BDAP1Sugar100	2017-07-23	2017204	30
A12-Ls-SuMb1-100	900067000091654	raitro	Expt-1	BDAP1Sugar100	2017-07-23	2017204	30
A12-Ls-SuMb1-100	900067000091654	raitro	Expt-1	BDAP1Sugar100	2017-07-23	2017204	30
A12-Ls-SuMb1-100	900067000091654	raitro	Expt-1	BDAP1Sugar100	2017-07-23	2017204	30
A12-Ls-SuMb1-100	900067000091654	raitro	Expt-1	BDAP1Sugar100	2017-07-23	2017204	30
A12-Ls-SuMb1-100	900067000091654	raitro	Expt-1	BDAP1Sugar100	2017-07-23	2017204	30
A12-Ls-SuMb1-100	900067000091654	raitro	Expt-1	BDAP1Sugar100	2017-07-23	2017204	30
A12-Ls-SuMb1-100	900067000091654	raitro	Expt-1	BDAP1Sugar100	2017-07-23	2017204	30
A12-Ls-SuMb1-100	900067000091654	raitro	Expt-1	BDAP1Sugar100	2017-07-23	2017204	30
A12-Ls-SuMb1-100	900067000091654	raitro	Expt-1	BDAP1Sugar100	2017-07-23	2017204	30
A12-Ls-SuMb1-100	900067000091654	raitro	Expt-1	BDAP1Sugar100	2017-07-23	2017204	30
A12-Ls-SuMb1-100	900067000091654	raitro	Expt-1	BDAP1Sugar100	2017-07-23	2017204	30
A12-Ls-SuMb1-100	900067000091654	raitro	Expt-1	BDAP1Sugar100	2017-07-23	2017204	30
A12-Ls-SuMb1-100	900067000091654	raitro	Expt-1	BDAP1Sugar100	2017-07-23	2017204	30
A12-Ls-SuMb1-100	900067000091654	raitro	Expt-1	BDAP1Sugar100	2017-07-23	2017204	30
A12-Ls-SuMb1-100	900067000091654	raitro	Expt-1	BDAP1Sugar100	2017-07-23	2017204	30
A12-Ls-SuMb1-100	900067000091654	raitro	Expt-1	BDAP1Sugar100	2017-07-23	2017204	30
A12-Ls-SuMb1-100	900067000091654	raitro	Expt-1	BDAP1Sugar100	2017-07-23	2017204	30
A12-Ls-SuMb1-100	900067000091654	raitro	Expt-1	BDAP1Sugar100	2017-07-23	2017204	30
A12-Ls-SuMb1-100	900067000091654	raitro	Expt-1	BDAP1Sugar100	2017-07-23	2017204	30
A12-Ls-SuMb1-100	900067000091654	raitro	Expt-1	BDAP1Sugar100	2017-07-23	2017204	30
A12-Ls-SuMb1-100	900067000091654	raitro	Expt-1	BDAP1Sugar100	2017-07-23	2017204	30
A12-Ls-SuMb1-100	900067000091654	raitro	Expt-1	BDAP1Sugar100	2017-07-23	2017204	30
A12-Ls-SuMb1-100	900067000091654	raitro	Expt-1	BDAP1Sugar100	2017-07-23	2017204	30
A12-Ls-SuMb1-100	900067000091654	raitro	Expt-1	BDAP1Sugar100	2017-07-23	2017204	30
A12-Ls-SuMb1-100	900067000091654	raitro	Expt-1	BDAP1Sugar100	2017-07-23	2017204	30
A12-Ls-SuMb1-100	900067000091654	raitro	Expt-1	BDAP1Sugar100	2017-07-23	2017204	30
A12-Ls-SuMb1-100	900067000091654	raitro	Expt-1	BDAP1Sugar100	2017-07-23	2017204	30
A12-Ls-SuMb1-100	900067000091654	raitro	Expt-1	BDAP1Sugar100	2017-07-23	2017204	30
A12-Ls-SuMb1-100	900067000091654	raitro	Expt-1	BDAP1Sugar100	2017-07-23	2017204	30
A12-Ls-SuMb1-100	900067000091654	raitro	Expt-1	BDAP1Sugar100	2017-07-23	2017204	30
A12-Ls-SuMb1-100	900067000091654	raitro	Expt-1	BDAP1Sugar100	2017-07-23	2017204	30
A12-Ls-SuMb1-100	900067000091654	raitro	Expt-1	BDAP1Sugar100	2017-07-23	2017204	30
A12-Ls-SuMb1-100	900067000091654	raitro	Expt-1	BDAP1Sugar100	2017-07-23	2017204	30
A12-Ls-SuMb1-100	900067000091654	raitro	Expt-1	BDAP1Sugar100	2017-07-23	2017204	30
A12-Ls-SuMb1-100	900067000091654	raitro	Expt-1	BDAP1Sugar100	2017-07-23	2017204	30
A12-Ls-SuMb1-100	900067000091654	raitro	Expt-1	BDAP1Sugar100	2017-07-23	2017204	30
A12-Ls-SuMb1-100	900067000091654	raitro	Expt-1	BDAP1Sugar100	2017-07-23	2017204	30
A12-Ls-SuMb1-100	900067000091654	raitro	Expt-1	BDAP1Sugar100	2017-07-23	2017204	30
A12-Ls-SuMb1-100	900067000091654	raitro	Expt-1	BDAP1Sugar100	2017-07-23	2017204	30
A12-Ls-SuMb1-100	900067000091654	raitro	Expt-1	BDAP1Sugar100	2017-07-23	2017204	30
A12-Ls-SuMb1-100	900067000091654	raitro	Expt-1	BDAP1Sugar100	2017-07-23	2017204	30
A12-Ls-SuMb1-100	900067000091654	raitro	Expt-1	BDAP1Sugar100	2017-07-23	2017204	30
A12-Ls-SuMb1-100	900067000091654	raitro	Expt-1	BDAP1Sugar100	2017-07-23	2017204	30
A12-Ls-SuMb1-100	900067000091654	raitro	Expt-1	BDAP1Sugar100	2017-07-23	2017204	30
A12-Ls-SuMb1-100	900067000091654	raitro	Expt-1	BDAP1Sugar100	2017-07-23	2017204	30
A12-Ls-SuMb1-100	900067000091654	raitro	Expt-1	BDAP1Sugar100	2017-07-23	2017204	30
A12-Ls-SuMb1-100	900067000091654	raitro	Expt-1	BDAP1Sugar100	2017-07-23	2017204	30
A12-Ls-SuMb1-100	900067000091654	raitro	Expt-1	BDAP1Sugar100	2017-07-23	2017204	30
A12-Ls-SuMb1-100	900067000091654	raitro	Expt-1	BDAP1Sugar100	2017-07-23	2017204	30
A12-Ls-SuMb1-100	900067000091654	raitro	Expt-1	BDAP1Sugar100	2017-07-23	2017204	30
A12-Ls-SuMb1-100	900067000091654	raitro	Expt-1	BDAP1Sugar100	2017-07-23	2017204	30
A12-Ls-SuMb1-100	900067000091654	raitro	Expt-1	BDAP1Sugar100	2017-07-23	2017204	30
A12-Ls-SuMb1-100	900067000091654	raitro	Expt-1	BDAP1Sugar100	2017-07-23	2017204	30
A12-Ls-SuMb1-100	900067000091654	raitro	Expt-1	BDAP1Sugar100	2017-07-23	2017204	30
A12-Ls-SuMb1-100	900067000091654	raitro	Expt-1	BDAP1Sugar100	2017-07-23	2017204	30
A12-Ls-SuMb1-100	900067000091654	raitro	Expt-1	BDAP1Sugar100	2017-07-23	2017204	30
A12-Ls-SuMb1-100	900067000091654	raitro	Expt-1	BDAP1Sugar100	2017-07-23	2017204	30
A12-Ls-SuMb1-100	900067000091654	raitro	Expt-1	BDAP1Sugar100	2017-07-23	2017204	30
A12-Ls-SuMb1-100	900067000091654	raitro	Expt-1	BDAP1Sugar100	2017-07-23	2017204	30
A12-Ls-SuMb1-100	900067000091654	raitro	Expt-1	BDAP1Sugar100	2017-07-23	2017204	30
A12-Ls-SuMb1-100	900067000091654	raitro	Expt-1	BDAP1Sugar100	2017-07-23	2017204	30
A12-Ls-SuMb1-100	900067000091654	raitro	Expt-1	BDAP1Sugar100	2017-07-23	2017204	30
A12-Ls-SuMb1-100	900067000091654	raitro	Expt-1	BDAP1Sugar100	2017-07-23	2017204	30
A12-Ls-SuMb1-100	900067000091654	raitro	Expt-1	BDAP1Sugar100	2017-07-23	2017204	30
A12-Ls-SuMb1-100	900067000091654	raitro	Expt-1	BDAP1Sugar100	2017-07-23	2017204	30
A12-Ls-SuMb1-100	900067000091654	raitro	Expt-1	BDAP1Sugar100	2017-07-23	2017204	30
A12-Ls-SuMb1-100	900067000091654	raitro	Expt-1	BDAP1Sugar100	2017-07-23	2017204	30
A12-Ls-SuMb1-100	900067000091654	raitro	Expt-1	BDAP1Sugar100	2017-07-23	2017204	30
A12-Ls-SuMb1-100	900067000091654	raitro	Expt-1	BDAP1Sugar100	2017-07-23	2017204	30
A12-Ls-SuMb1-100	900067000091654	raitro	Expt-1	BDAP1Sugar100	2017-07-23	2017204	30
A12-Ls-SuMb1-100	900067000091654	raitro	Expt-1	BDAP1Sugar100	2017-07-23	2017204	30
A12-Ls-SuMb1-100	900067000091654	raitro	Expt-1	BDAP1Sugar100	2017-07-23	2017204	30
A12-Ls-SuMb1-100	900067000091654	raitro	Expt-1	BDAP1Sugar100	2017-07-23	2017204	30
A12-Ls-SuMb1-100	900067000091654	raitro	Expt-1	BDAP1Sugar100	2017-07-23	2017204	30
A12-Ls-SuMb1-100	900067000091654	raitro	Expt-1	BDAP1Sugar100	2017-07-23	2017204	30
A12-Ls-SuMb1-100	900067000091654	raitro	Expt-1	BDAP1Sugar100	2017-07-23	2017204	30
A12-Ls-SuMb1-100	900067000091654	raitro	Expt-1	BDAP1Sugar100	2017-07-23	2017204	30
A12-Ls-SuMb1-100	900067000091654	raitro	Expt-1	BDAP1Sugar100	2017-07-23	2017204	30
A12-Ls-SuMb1-100	900067000091654	raitro	Expt-1	BDAP1Sugar100	2017-07-23	2017204	30
A12-Ls-SuMb1-100	900067000091654	raitro	Expt-1	BDAP1Sugar100	2017-07-23	2017204	30
A12-Ls-SuMb1-100	900067000091654	raitro	Expt-1	BDAP1Sugar100	2017-07-23	2017204	30
A12-Ls-SuMb1-100	900067000091654	raitro	Expt-1	BDAP1Sugar100	2017-07-23	2017204	30
A12-Ls-SuMb1-100	900067000091654	raitro	Expt-1	BDAP1Sugar100	2017-07-23	2017204	30
A12-Ls-SuMb1-100	900067000091654	raitro	Expt-1	BDAP1Sugar100	2017-07-23	2017204	30
A12-Ls-SuMb1-100	900067000091654	raitro	Expt-1	BDAP1Sugar100	2017-07-23	2017204	30
A12-Ls-SuMb1-100	900067000091654	raitro	Expt-1	BDAP1Sugar100	2017-07-23	2017204	30
A12-Ls-SuMb1-100	900067000091654	raitro	Expt-1	BDAP1Sugar100	2017-07-23	2017204	30
A12-Ls-SuMb1-100	900067000091654	raitro	Expt-1	BDAP1Sugar100	2017-07-23	2017204	30
A12-Ls-SuMb1-100	900067000091654	raitro	Expt-1	BDAP1Sugar100	2017-07-23	2017204	30
A12-Ls-SuMb1-100	900067000091654	raitro	Expt-1	BDAP1Sugar100	2017-07-23	2017204	30
A12-Ls-SuMb1-100	900067000091654	raitro	Expt-1	BDAP1Sugar100	2017-07-23	2017204	30
A12-Ls-SuMb1-100	900067000091654	raitro	Expt-1	BDAP1Sugar100	2017-07-23	2017204	30
A12-Ls-SuMb1-100	900067000091654	raitro	Expt-1	BDAP1Sugar100	2017-07-23	2017204	30
A12-Ls-SuMb1-100	900067000091654	raitro	Expt-1	BDAP1Sugar100	2017-07-23	2017204	30
A12-Ls-SuMb1-100	900067000091654	raitro	Expt-1	BDAP1Sugar100	2017-07-23	2017204	30
A12-Ls-SuMb1-100	900067000091654	raitro	Expt-1	BDAP1Sugar100	2017-07-23	2017204	30
A12-Ls-SuMb1-100	900067000091654	raitro	Expt-1	BDAP1Sugar100	2017-07-23	2017204	30
A12-Ls-SuMb1-100	900067000091654	raitro	Expt-1	BDAP1Sugar100	2017-07-23	2017204	30
A12-Ls-SuMb1-100	900067000091654	raitro	Expt-1	BDAP1Sugar100	2017-07-23	2017204	30
A12-Ls-SuMb1-100	900067000091654	raitro	Expt-1	BDAP1Sugar100	2017-07-23	2017204	30
A12-Ls-SuMb1-100	900067000091654	raitro	Expt-1	BDAP1Sugar100	2017-07-23	2017204	30
A12-Ls-SuMb1-100	900067000091654	raitro	Expt-1	BDAP1Sugar100	2017-07-23	2017204	30
A12-Ls-SuMb1-100	900067000091654	raitro	Expt-1	BDAP1Sugar100	2017-07-23	2017204	30
A12-Ls-SuMb1-100	900067000091654	raitro	Expt-1	BDAP1Sugar100	2017-07-23	2017204	30
A12-Ls-SuMb1-100	900067000091654	raitro	Expt-1	BDAP1Sugar100	2017-07-23	2017204	30
A12-Ls-SuMb1-100	900067000091654	raitro	Expt-1	BDAP1Sugar100	2017-07-23	2017204	30
A12-Ls-SuMb1-100	900067000091654	raitro	Expt-1	BDAP1Sugar100	2017-07-23	2017204	30
A12-Ls-SuMb1-100	900067000091654	raitro	Expt-1	BDAP1Sugar100	2017-07-23	2017204	30
A12-Ls-SuMb1-100	900067000091654	raitro	Expt-1	BDAP1Sugar100	2017-07-23	2017204	30
A12-Ls-SuMb1-100	900067000091654	raitro	Expt-1	BDAP1Sugar100	2017-07-23	2017204	30
A12-Ls-SuMb1-100	900067000091654	raitro	Expt-1	BDAP1Sugar100	2017-07-23	2017204	30
A12-Ls-SuMb1-100	900067000091654	raitro	Expt-1	BDAP1Sugar100	2017-07-23	2017204	30
A12-Ls-SuMb1-100	900067000091654	raitro	Expt-1	BDAP1Sugar100	2017-07-23	2017204	30
A12-Ls-SuMb1-100	900067000091654	raitro	Expt-1	BDAP1Sugar100	2017-07-23	2017204	30
A12-Ls-SuMb1-100	900067000091654	raitro	Expt-1	BDAP1Sugar100	2017-07-23	2017204	30
A12-Ls-SuMb1-100	900067000091654	raitro	Expt-1	BDAP1Sugar100	2017-07-23	2017204	30
A12-Ls-SuMb1-100	900067000091654	raitro	Expt-1	BDAP1Sugar100	2017-07-23	2017204	30
A12-Ls-SuMb1-100	900067000091654	raitro	Expt-1	BDAP1Sugar100	2017-07-23	2017204	30
A12-Ls-SuMb1-100	900067000091654	raitro	Expt-1	BDAP1Sugar100	2017-07-23	2017204	30
A12-Ls-SuMb1-100	900067000091654	raitro	Expt-1	BDAP1Sugar100	2017-07-23	2017204	30
A12-Ls-SuMb1-100	900067000091654	raitro	Expt-1	BDAP1Sugar100	2017-07-23	2017204	30
A12-Ls-SuMb1-100	900067000091654	raitro	Expt-1	BDAP1Sugar100	2017-07-23	2017204	30
A12-Ls-SuMb1-100	900067000091654	raitro	Expt-1	BDAP1Sugar100	2017-07-23	2017204	30
A12-Ls-SuMb1-100	900067000091654	raitro	Expt-1	BDAP1Sugar100	2017-07-23	2017204	30
A12-Ls-SuMb1-100	900067000091654	raitro	Expt-1	BDAP1Sugar100	2017-07-23	2017204	30
A12-Ls-SuMb1-100	900067000091654	raitro	Expt-1	BDAP1Sugar100	2017-07-23	2017204	30
A12-Ls-SuMb1-100	900067000091654	raitro	Expt-1	BDAP1Sugar100	2017-07-23	2017204	30
A12-Ls-SuMb1-100	900067000091654	raitro	Expt-1	BDAP1Sugar100	2017-07-23	2017204	30
A12-Ls-SuMb1-100	900067000091654	raitro	Expt-1	BDAP1Sugar100	2017-07-23	2017204	30
A12-Ls-SuMb1-100	900067000091654	raitro	Expt-1	BDAP1Sugar100	2017-07-23	2017204	30
A12-Ls-SuMb1-100	900067000091654	raitro	Expt-1	BDAP1Sugar100	2017-07-23	2017204	30
A12-Ls-SuMb1-100	900067000091654	raitro	Expt-1	BDAP1Sugar100	2017-07-23	2017204	30
A12-Ls-SuMb1-100	900067000091654	raitro	Expt-1	BDAP1Sugar100	2017-07-23	2017204	30
A12-Ls-SuMb1-100	900067000091654	raitro	Expt-1	BDAP1Sugar100	2017-07-23	2017204	30
A12-Ls-SuMb1-100	900067000091654	raitro	Expt-1	BDAP1Sugar100	2017-07-23	2017204	30
A12-Ls-SuMb1-100	900067000091654	raitro	Expt-1	BDAP1Sugar100	2017-07-23	2017204	30
A12-Ls-SuMb1-100	900067000091654	raitro	Expt-1	BDAP1Sugar100	2017-07-23	2017204	30
A12-Ls-SuMb1-100	900067000091654	raitro	Expt-1	BDAP1Sugar100	2017-07-23	2017204	30
A12-Ls-SuMb1-100	900067000091654	raitro	Expt-1	BDAP1Sugar100	2017-07-23	2017204	30
A12-Ls-SuMb1-100	900067000091654	raitro	Expt-1	BDAP1Sugar100	2017-07-23	2017204	30
A12-Ls-SuMb1-100	900067000091654	raitro	Expt-1	BDAP1Sugar100	2017-07-23	2017204	30
A12-Ls-SuMb1-100	900067000091654	raitro	Expt-1	BDAP1Sugar100	2017-07-23	2017204	30
A12-Ls-SuMb1-100	900067000091654	raitro	Expt-1	BDAP1Sugar100	2017-07-23	2017204	30
A12-Ls-SuMb1-100	900067000091654	raitro	Expt-1	BDAP1Sugar100	2017-07-23	2017204	30
A12-Ls-SuMb1-100	900067000091654	raitro	Expt-1	BDAP1Sugar100	2017-07-23	2017204	30
A12-Ls-SuMb1-100	900067000091654	raitro	Expt-1	BDAP1Sugar100	2017-07-23	2017204	30
A12-Ls-SuMb1-100	900067000091654	raitro	Expt-1	BDAP1Sugar100	2017-07-23	2017204	30
A12-Ls-SuMb1-100	900067000091654	raitro	Expt-1	BDAP1Sugar100	2017-07-23	2017204	30
A12-Ls-SuMb1-100	900067000091654	raitro	Expt-1	BDAP1Sugar100	2017-07-23	2017204	30
A12-Ls-SuMb1-100	900067000091654	raitro	Expt-1	BDAP1Sugar100	2017-07-23	2017204	30
A12-Ls-SuMb1-100	900067000091654	raitro	Expt-1	BDAP1Sugar100	2017-07-23	2017204	30
A12-Ls-SuMb1-100	900067000091654	raitro	Expt-1	BDAP1Sugar100	2017-07-23	2017204	30
A12-Ls-SuMb1-100	900067000091654	raitro	Expt-1	BDAP1Sugar100	2017-07-23	2017204	30
A12-Ls-SuMb1-100	900067000091654	raitro	Expt-1	BDAP1Sugar100	2017-07-23	2017204	30
A12-Ls-SuMb1-100	900067000091654	raitro	Expt-1	BDAP1Sugar100	2017-07-23	2017204	30
A12-Ls-SuMb1-100	900067000091654	raitro	Expt-1	BDAP1Sugar100	2017-07-23	2017204	30
A12-Ls-SuMb1-100	900067000091654	raitro	Expt-1	BDAP1Sugar100	2017-07-23	2017204	30
A12-Ls-SuMb1-100	900067000091654	raitro	Expt-1	BDAP1Sugar100	2017-07-23	2017204	30
A12-Ls-SuMb1-100	900067000091654	raitro	Expt-1	BDAP1Sugar100	2017-07-23	2017204	30
A12-Ls-SuMb1-100	900067000091654	raitro	Expt-1	BDAP1Sugar100	2017-07-23	2017204	30
A12-Ls-SuMb1-100	900067000091654	raitro	Expt-1	BDAP1Sugar100	2017-07-23	2017204	30
A12-Ls-SuMb1-100	900067000091654	raitro	Expt-1	BDAP1Sugar100	2017-07-23	2017204	30
A12-Ls-SuMb1-100	900067000091654	raitro	Expt-1	BDAP1Sugar100	2017-07-23	2017204	30
A12-Ls-SuMb1-100	900067000091654	raitro	Expt-1	BDAP1Sugar100	2017-07-23	2017204	30
A12-Ls-SuMb1-100	900067000091654	raitro	Expt-1	BDAP1Sugar100	2017-07-23	2017204	30
A12-Ls-SuMb1-100	900067000091654	raitro	Expt-1	BDAP1Sugar100	2017-07-23	2017204	30
A12-Ls-SuMb1-100	900067000091654	raitro	Expt-1	BDAP1Sugar100	2017-07-23	2017204	30
A12-Ls-SuMb1-100	900067000091654	raitro	Expt-1	BDAP1Sugar100	2017-07-23	2017204	30
A12-Ls-SuMb1-100	900067000091654	raitro	Expt-1	BDAP1Sugar100	2017-07-23	2017204	30
A12-Ls-SuMb1-100	900067000091654	raitro	Expt-1	BDAP1Sugar100	2017-07-23	2017204	30
A12-Ls-SuMb1-100	900067000091654	raitro	Expt-1	BDAP1Sugar100	2017-07-23	2017204	30
A12-Ls-SuMb1-100	900067000091654	raitro	Expt-1	BDAP1Sugar100	2017-07-23	2017204	30
A12-Ls-SuMb1-100	900067000091654	raitro	Expt-1	BDAP1Sugar100	2017-07-23	2017204	30
A12-Ls-SuMb1-100	900067000091654	raitro	Expt-1	BDAP1Sugar100	2017-07-23	2017204	30
A12-Ls-SuMb1-100	900067000091654	raitro	Expt-1	BDAP1Sugar100	2017-07-23	2017204	30
A12-Ls-SuMb1-100	900067000091654	raitro	Expt-1	BDAP1Sugar100	2017-07-23	2017204	30
A12-Ls-SuMb1-100	900067000091654	raitro	Expt-1	BDAP1Sugar100	2017-07-23	2017204	30
A12-Ls-SuMb1-100	900067000091654	raitro	Expt-1	BDAP1Sugar100	2017-07-23	2017204	30
A12-Ls-SuMb1-100	900067000091654	raitro	Expt-1	BDAP1Sugar100	2017-07-23	2017204	30
A12-Ls-SuMb1-100	900067000091654	raitro	Expt-1	BDAP1Sugar100	2017-07-23	2017204	30
A12-Ls-SuMb1-100	900067000091654	raitro	Expt-1	BDAP1Sugar100	2017-07-23	2017204	30
A12-Ls-SuMb1-100	900067000091654	raitro	Expt-1	BDAP1Sugar100	2017-07-23	2017204	30
A12-Ls-SuMb1-100	900067000091654	raitro	Expt-1	BDAP1Sugar100	2017-07-23	2017204	30
A12-Ls-SuMb1-100	900067000091654	raitro	Expt-1	BDAP1Sugar100	2017-07-23	2017204	30
A12-Ls-SuMb1-100	900067000091654	raitro	Expt-1	BDAP1Sugar100	2017-07-23	2017204	30
A12-Ls-SuMb1-100	900067000091654	raitro	Expt-1	BDAP1Sugar100	2017-07-23	2017204	30
A12-Ls-SuMb1-100	900067000091654	raitro	Expt-1	BDAP1Sugar100	2017-07-23	2017204	30
A12-Ls-SuMb1-100	900067000091654	raitro	Expt-1	BDAP1Sugar100	2017-07-23	2017204	30
A12-Ls-SuMb1-100	900067000091654	raitro	Expt-1	BDAP1Sugar100	2017-07-23	2017204	30
A12-Ls-SuMb1-100	900067000091654	raitro	Expt-1	BDAP1Sugar100	2017-07-23	2017204	30
A12-Ls-SuMb1-100	900067000091654	raitro	Expt-1	BDAP1Sugar100	2017-07-23	2017204	30
A12-Ls-SuMb1-100	900067000091654	raitro	Expt-1	BDAP1Sugar100	2017-07-23	2017204	30
A12-Ls-SuMb1-100	900067000091654	raitro	Expt-1	BDAP1Sugar100	2017-07-24	2017205	30
A12-Ls-SuMb1-100	900067000091654	raitro	Expt-1	BDAP1Sugar100	2017-07-24	2017205	30
A12-Ls-SuMb1-100	900067000091654	raitro	Expt-1	BDAP1Sugar100	2017-07-24	2017205	30
A12-Ls-SuMb1-100	900067000091654	raitro	Expt-1	BDAP1Sugar100	2017-07-24	2017205	30
A12-Ls-SuMb1-100	900067000091654	raitro	Expt-1	BDAP1Sugar100	2017-07-24	2017205	30
A12-Ls-SuMb1-100	900067000091654	raitro	Expt-1	BDAP1Sugar100	2017-07-24	2017205	30
A12-Ls-SuMb1-100	900067000091654	raitro	Expt-1	BDAP1Sugar100	2017-07-24	2017205	30
A12-Ls-SuMb1-100	900067000091654	raitro	Expt-1	BDAP1Sugar100	2017-07-24	2017205	30
A12-Ls-SuMb1-100	900067000091654	raitro	Expt-1	BDAP1Sugar100	2017-07-24	2017205	30
A12-Ls-SuMb1-100	900067000091654	raitro	Expt-1	BDAP1Sugar100	2017-07-24	2017205	30
A12-Ls-SuMb1-100	900067000091654	raitro	Expt-1	BDAP1Sugar100	2017-07-24	2017205	30
A12-Ls-SuMb1-100	900067000091654	raitro	Expt-1	BDAP1Sugar100	2017-07-24	2017205	30
A12-Ls-SuMb1-100	900067000091654	raitro	Expt-1	BDAP1Sugar100	2017-07-24	2017205	30
A12-Ls-SuMb1-100	900067000091654	raitro	Expt-1	BDAP1Sugar100	2017-07-24	2017205	30
A12-Ls-SuMb1-100	900067000091654	raitro	Expt-1	BDAP1Sugar100	2017-07-24	2017205	30
A12-Ls-SuMb1-100	900067000091654	raitro	Expt-1	BDAP1Sugar100	2017-07-24	2017205	30
A12-Ls-SuMb1-100	900067000091654	raitro	Expt-1	BDAP1Sugar100	2017-07-24	2017205	30
A12-Ls-SuMb1-100	900067000091654	raitro	Expt-1	BDAP1Sugar100	2017-07-24	2017205	30
A12-Ls-SuMb1-100	900067000091654	raitro	Expt-1	BDAP1Sugar100	2017-07-24	2017205	30
A12-Ls-SuMb1-100	900067000091654	raitro	Expt-1	BDAP1Sugar100	2017-07-24	2017205	30
A12-Ls-SuMb1-100	900067000091654	raitro	Expt-1	BDAP1Sugar100	2017-07-24	2017205	30
A12-Ls-SuMb1-100	900067000091654	raitro	Expt-1	BDAP1Sugar100	2017-07-24	2017205	30
A12-Ls-SuMb1-100	900067000091654	raitro	Expt-1	BDAP1Sugar100	2017-07-24	2017205	30
A12-Ls-SuMb1-100	900067000091654	raitro	Expt-1	BDAP1Sugar100	2017-07-24	2017205	30
A12-Ls-SuMb1-100	900067000091654	raitro	Expt-1	BDAP1Sugar100	2017-07-24	2017205	30
A12-Ls-SuMb1-100	900067000091654	raitro	Expt-1	BDAP1Sugar100	2017-07-24	2017205	30
A12-Ls-SuMb1-100	900067000091654	raitro	Expt-1	BDAP1Sugar100	2017-07-24	2017205	30
A12-Ls-SuMb1-100	900067000091654	raitro	Expt-1	BDAP1Sugar100	2017-07-24	2017205	30
A12-Ls-SuMb1-100	900067000091654	raitro	Expt-1	BDAP1Sugar100	2017-07-24	2017205	30
A12-Ls-SuMb1-100	900067000091654	raitro	Expt-1	BDAP1Sugar100	2017-07-24	2017205	30
A12-Ls-SuMb1-100	900067000091654	raitro	Expt-1	BDAP1Sugar100	2017-07-24	2017205	30
A12-Ls-SuMb1-100	900067000091654	raitro	Expt-1	BDAP1Sugar100	2017-07-24	2017205	30
A12-Ls-SuMb1-100	900067000091654	raitro	Expt-1	BDAP1Sugar100	2017-07-24	2017205	30
A12-Ls-SuMb1-100	900067000091654	raitro	Expt-1	BDAP1Sugar100	2017-07-24	2017205	30
A12-Ls-SuMb1-100	900067000091654	raitro	Expt-1	BDAP1Sugar100	2017-07-24	2017205	30
A12-Ls-SuMb1-100	900067000091654	raitro	Expt-1	BDAP1Sugar100	2017-07-24	2017205	30
A12-Ls-SuMb1-100	900067000091654	raitro	Expt-1	BDAP1Sugar100	2017-07-24	2017205	30
A12-Ls-SuMb1-100	900067000091654	raitro	Expt-1	BDAP1Sugar100	2017-07-24	2017205	30
A12-Ls-SuMb1-100	900067000091654	raitro	Expt-1	BDAP1Sugar100	2017-07-24	2017205	30
A12-Ls-SuMb1-100	900067000091654	raitro	Expt-1	BDAP1Sugar100	2017-07-24	2017205	30
A12-Ls-SuMb1-100	900067000091654	raitro	Expt-1	BDAP1Sugar100	2017-07-24	2017205	30
A12-Ls-SuMb1-100	900067000091654	raitro	Expt-1	BDAP1Sugar100	2017-07-24	2017205	30
A12-Ls-SuMb1-100	900067000091654	raitro	Expt-1	BDAP1Sugar100	2017-07-24	2017205	30
A12-Ls-SuMb1-100	900067000091654	raitro	Expt-1	BDAP1Sugar100	2017-07-24	2017205	30
A12-Ls-SuMb1-100	900067000091654	raitro	Expt-1	BDAP1Sugar100	2017-07-24	2017205	30
A12-Ls-SuMb1-100	900067000091654	raitro	Expt-1	BDAP1Sugar100	2017-07-24	2017205	30
A12-Ls-SuMb1-100	900067000091654	raitro	Expt-1	BDAP1Sugar100	2017-07-24	2017205	30
A12-Ls-SuMb1-100	900067000091654	raitro	Expt-1	BDAP1Sugar100	2017-07-24	2017205	30
A12-Ls-SuMb1-100	900067000091654	raitro	Expt-1	BDAP1Sugar100	2017-07-24	2017205	30
A12-Ls-SuMb1-100	900067000091654	raitro	Expt-1	BDAP1Sugar100	2017-07-24	2017205	30
A12-Ls-SuMb1-100	900067000091654	raitro	Expt-1	BDAP1Sugar100	2017-07-24	2017205	30
A12-Ls-SuMb1-100	900067000091654	raitro	Expt-1	BDAP1Sugar100	2017-07-24	2017205	30
A12-Ls-SuMb1-100	900067000091654	raitro	Expt-1	BDAP1Sugar100	2017-07-24	2017205	30
A12-Ls-SuMb1-100	900067000091654	raitro	Expt-1	BDAP1Sugar100	2017-07-24	2017205	30
A12-Ls-SuMb1-100	900067000091654	raitro	Expt-1	BDAP1Sugar100	2017-07-24	2017205	30
A12-Ls-SuMb1-100	900067000091654	raitro	Expt-1	BDAP1Sugar100	2017-07-24	2017205	30
A12-Ls-SuMb1-100	900067000091654	raitro	Expt-1	BDAP1Sugar100	2017-07-24	2017205	30
A12-Ls-SuMb1-100	900067000091654	raitro	Expt-1	BDAP1Sugar100	2017-07-24	2017205	30
A12-Ls-SuMb1-100	900067000091654	raitro	Expt-1	BDAP1Sugar100	2017-07-24	2017205	30
A12-Ls-SuMb1-100	900067000091654	raitro	Expt-1	BDAP1Sugar100	2017-07-24	2017205	30
A12-Ls-SuMb1-100	900067000091654	raitro	Expt-1	BDAP1Sugar100	2017-07-24	2017205	30
A12-Ls-SuMb1-100	900067000091654	raitro	Expt-1	BDAP1Sugar100	2017-07-24	2017205	30
A12-Ls-SuMb1-100	900067000091654	raitro	Expt-1	BDAP1Sugar100	2017-07-24	2017205	30
A12-Ls-SuMb1-100	900067000091654	raitro	Expt-1	BDAP1Sugar100	2017-07-24	2017205	30
A12-Ls-SuMb1-100	900067000091654	raitro	Expt-1	BDAP1Sugar100	2017-07-24	2017205	30
A12-Ls-SuMb1-100	900067000091654	raitro	Expt-1	BDAP1Sugar100	2017-07-24	2017205	30
A12-Ls-SuMb1-100	900067000091654	raitro	Expt-1	BDAP1Sugar100	2017-07-24	2017205	30
A12-Ls-SuMb1-100	900067000091654	raitro	Expt-1	BDAP1Sugar100	2017-07-24	2017205	30
A12-Ls-SuMb1-100	900067000091654	raitro	Expt-1	BDAP1Sugar100	2017-07-24	2017205	30
A12-Ls-SuMb1-100	900067000091654	raitro	Expt-1	BDAP1Sugar100	2017-07-24	2017205	30
A12-Ls-SuMb1-100	900067000091654	raitro	Expt-1	BDAP1Sugar100	2017-07-24	2017205	30
A12-Ls-SuMb1-100	900067000091654	raitro	Expt-1	BDAP1Sugar100	2017-07-24	2017205	30
A12-Ls-SuMb1-100	900067000091654	raitro	Expt-1	BDAP1Sugar100	2017-07-24	2017205	30
A12-Ls-SuMb1-100	900067000091654	raitro	Expt-1	BDAP1Sugar100	2017-07-24	2017205	30
A12-Ls-SuMb1-100	900067000091654	raitro	Expt-1	BDAP1Sugar100	2017-07-24	2017205	30
A12-Ls-SuMb1-100	900067000091654	raitro	Expt-1	BDAP1Sugar100	2017-07-24	2017205	30
A12-Ls-SuMb1-100	900067000091654	raitro	Expt-1	BDAP1Sugar100	2017-07-24	2017205	30
A12-Ls-SuMb1-100	900067000091654	raitro	Expt-1	BDAP1Sugar100	2017-07-24	2017205	30
A12-Ls-SuMb1-100	900067000091654	raitro	Expt-1	BDAP1Sugar100	2017-07-24	2017205	30
A12-Ls-SuMb1-100	900067000091654	raitro	Expt-1	BDAP1Sugar100	2017-07-24	2017205	30
A12-Ls-SuMb1-100	900067000091654	raitro	Expt-1	BDAP1Sugar100	2017-07-24	2017205	30
A12-Ls-SuMb1-100	900067000091654	raitro	Expt-1	BDAP1Sugar100	2017-07-24	2017205	30
A12-Ls-SuMb1-100	900067000091654	raitro	Expt-1	BDAP1Sugar100	2017-07-24	2017205	30
A12-Ls-SuMb1-100	900067000091654	raitro	Expt-1	BDAP1Sugar100	2017-07-24	2017205	30
A12-Ls-SuMb1-100	900067000091654	raitro	Expt-1	BDAP1Sugar100	2017-07-24	2017205	30
A12-Ls-SuMb1-100	900067000091654	raitro	Expt-1	BDAP1Sugar100	2017-07-24	2017205	30
A12-Ls-SuMb1-100	900067000091654	raitro	Expt-1	BDAP1Sugar100	2017-07-24	2017205	30
A12-Ls-SuMb1-100	900067000091654	raitro	Expt-1	BDAP1Sugar100	2017-07-24	2017205	30
A12-Ls-SuMb1-100	900067000091654	raitro	Expt-1	BDAP1Sugar100	2017-07-24	2017205	30
A12-Ls-SuMb1-100	900067000091654	raitro	Expt-1	BDAP1Sugar100	2017-07-24	2017205	30
A12-Ls-SuMb1-100	900067000091654	raitro	Expt-1	BDAP1Sugar100	2017-07-24	2017205	30
A12-Ls-SuMb1-100	900067000091654	raitro	Expt-1	BDAP1Sugar100	2017-07-24	2017205	30
A12-Ls-SuMb1-100	900067000091654	raitro	Expt-1	BDAP1Sugar100	2017-07-24	2017205	30
A12-Ls-SuMb1-100	900067000091654	raitro	Expt-1	BDAP1Sugar100	2017-07-24	2017205	30
A12-Ls-SuMb1-100	900067000091654	raitro	Expt-1	BDAP1Sugar100	2017-07-24	2017205	30
A12-Ls-SuMb1-100	900067000091654	raitro	Expt-1	BDAP1Sugar100	2017-07-24	2017205	30
A12-Ls-SuMb1-100	900067000091654	raitro	Expt-1	BDAP1Sugar100	2017-07-24	2017205	30
A12-Ls-SuMb1-100	900067000091654	raitro	Expt-1	BDAP1Sugar100	2017-07-24	2017205	30
A12-Ls-SuMb1-100	900067000091654	raitro	Expt-1	BDAP1Sugar100	2017-07-24	2017205	30
A12-Ls-SuMb1-100	900067000091654	raitro	Expt-1	BDAP1Sugar100	2017-07-24	2017205	30
A12-Ls-SuMb1-100	900067000091654	raitro	Expt-1	BDAP1Sugar100	2017-07-24	2017205	30
A12-Ls-SuMb1-100	900067000091654	raitro	Expt-1	BDAP1Sugar100	2017-07-24	2017205	30
A12-Ls-SuMb1-100	900067000091654	raitro	Expt-1	BDAP1Sugar100	2017-07-24	2017205	30
A12-Ls-SuMb1-100	900067000091654	raitro	Expt-1	BDAP1Sugar100	2017-07-24	2017205	30
A12-Ls-SuMb1-100	900067000091654	raitro	Expt-1	BDAP1Sugar100	2017-07-24	2017205	30
A12-Ls-SuMb1-100	900067000091654	raitro	Expt-1	BDAP1Sugar100	2017-07-24	2017205	30
A12-Ls-SuMb1-100	900067000091654	raitro	Expt-1	BDAP1Sugar100	2017-07-24	2017205	30
A12-Ls-SuMb1-100	900067000091654	raitro	Expt-1	BDAP1Sugar100	2017-07-24	2017205	30
A12-Ls-SuMb1-100	900067000091654	raitro	Expt-1	BDAP1Sugar100	2017-07-24	2017205	30
A12-Ls-SuMb1-100	900067000091654	raitro	Expt-1	BDAP1Sugar100	2017-07-24	2017205	30
A12-Ls-SuMb1-100	900067000091654	raitro	Expt-1	BDAP1Sugar100	2017-07-24	2017205	30
A12-Ls-SuMb1-100	900067000091654	raitro	Expt-1	BDAP1Sugar100	2017-07-24	2017205	30
A12-Ls-SuMb1-100	900067000091654	raitro	Expt-1	BDAP1Sugar100	2017-07-24	2017205	30
A12-Ls-SuMb1-100	900067000091654	raitro	Expt-1	BDAP1Sugar100	2017-07-24	2017205	30
A12-Ls-SuMb1-100	900067000091654	raitro	Expt-1	BDAP1Sugar100	2017-07-24	2017205	30
A12-Ls-SuMb1-100	900067000091654	raitro	Expt-1	BDAP1Sugar100	2017-07-24	2017205	30
A12-Ls-SuMb1-100	900067000091654	raitro	Expt-1	BDAP1Sugar100	2017-07-24	2017205	30
A12-Ls-SuMb1-100	900067000091654	raitro	Expt-1	BDAP1Sugar100	2017-07-24	2017205	30
A12-Ls-SuMb1-100	900067000091654	raitro	Expt-1	BDAP1Sugar100	2017-07-24	2017205	30
A12-Ls-SuMb1-100	900067000091654	raitro	Expt-1	BDAP1Sugar100	2017-07-24	2017205	30
A12-Ls-SuMb1-100	900067000091654	raitro	Expt-1	BDAP1Sugar100	2017-07-24	2017205	30
A12-Ls-SuMb1-100	900067000091654	raitro	Expt-1	BDAP1Sugar100	2017-07-24	2017205	30
[truncated: 56,164 more rows]
